# Supplementary material for: Conformational dynamics modulate the catalytic activity of the molecular chaperone Hsp90
Source: Nat Commun. 2020 Mar 16;11:1410. doi: 10.1038/s41467-020-15050-0 (PMC7075974; doi:10.1038/s41467-020-15050-0)
Supplement: Supplementary file 3 — Source Data [file 41467_2020_15050_MOESM3_ESM.xlsx]

## Sheet: Figure 4
			Figure 4 e1									Figure 4 e2					Figure 4 f					Figure 4 g raw data to determine the slopes for kcat determination														Figure 4 g
			WT + ATPγS		WT + AMPPNP		R32A + ATPγS		R32A + AMPPNP			WT + ATPγS		WT + AMPPNP			Hsp82 WT closing	Hsp82 R32A closing	Hsp82 WT re-opening	Hsp82 R32A re-opening		time[min]	WT 1	time[min]	WT 2	time[min]	WT 3		time[min]	R32A 1	time[min]	R32A 2	time[min]	R32A 3		WT	R32A
																																								mean	std. dev.
			0	1979930	0	1979930	0	1979930	0	1979930		0	1412880	0	1412880		0.23357	0.35628	0.06736	0.77802		0.000833333	1.00605	0.0375	1.05024	0.06417	1.06126		0.16917	1.09736	0.19583	1.06504	0.000833333	1.02806		0.46835	0.49412		WT	0.48559	0.01835
			0.00833	1982810	0.00833	1975880	0.00833	1990490	0.00833	1977580		0.00833	1401530	0.00833	1413010		0.21775	0.36063	0.0596	0.9519		0.3225	1.0099	0.3525	1.05489	0.38417	1.06421		0.50917	1.09777	0.54083	1.06879	0.3225	1.0337		0.47742	0.52435		R32A	0.52199	0.02186
			0.01667	1975100	0.01667	1981100	0.01667	2000780	0.01667	1978890		0.01667	1424200	0.01667	1412970		0.21623	0.31447	0.05931	0.9327		0.67417	1.01101	0.7075	1.05533	0.73583	1.06332		0.84083	1.09759	0.8675	1.06598	0.67417	1.03266		0.51101	0.5475
			0.025	1977590	0.025	1975820	0.025	1990250	0.025	1977330		0.025	1422520	0.025	1402970							0.99417	1.00995	1.02417	1.05809	1.05083	1.06348		1.16417	1.09647	1.19083	1.06758	0.99417	1.03201
			0.03333	1980250	0.03333	1980240	0.03333	1982950	0.03333	1984330		0.03333	1424210	0.03333	1405610				mean	std. dev		1.3175	1.00902	1.3525	1.05734	1.3825	1.06355		1.49583	1.09637	1.52083	1.06648	1.3175	1.03258
			0.04167	1984130	0.04167	1974990	0.04167	1986270	0.04167	1984810		0.04167	1417480	0.04167	1407910		closing	WT	0.22252	0.0096		1.65083	1.01	1.6775	1.05646	1.70917	1.06331		1.81917	1.09852	1.84417	1.06657	1.65083	1.03295
			0.05	1983360	0.05	1981200	0.05	1983680	0.05	1988080		0.05	1415850	0.05	1406110			R32A	0.34379	0.02549		1.97083	1.01127	2.00583	1.05738	2.03583	1.06436		2.14083	1.09766	2.1725	1.06837	1.97083	1.03157
			0.05833	1994850	0.05833	1988250	0.05833	1987290	0.05833	1985310		0.05833	1415800	0.05833	1404320		re-opening	WT	0.06209	0.00457		2.3025	1.01062	2.3325	1.0558	2.3575	1.06373		2.46917	1.09649	2.49917	1.06686	2.3025	1.03203
			0.06667	1989730	0.06667	1981000	0.06667	1986950	0.06667	1981690		0.06667	1414410	0.06667	1398280			R32A	0.87312	0.08323		2.62417	1.01071	2.65417	1.05721	2.68083	1.06376		2.78583	1.09591	2.8125	1.06671	2.62417	1.03174
			0.075	1989510	0.075	1983700	0.075	1995000	0.075	1978090		0.075	1416390	0.075	1403830							2.93917	1.00929	2.96917	1.05806	2.99583	1.06266		3.10917	1.09644	3.13583	1.06797	2.93917	1.03189
			0.08333	1984770	0.08333	1984250	0.08333	1987260	0.08333	1990500		0.08333	1414460	0.08333	1404710							3.2625	1.00931	3.2925	1.05891	3.31917	1.06207		3.4325	1.09866	3.45917	1.06626	3.2625	1.03499
			0.09167	1996140	0.09167	1985450	0.09167	1991710	0.09167	1984950		0.09167	1410930	0.09167	1398460							3.58583	1.00735	3.61417	1.05676	3.64083	1.06361		3.75417	1.09875	3.78083	1.06416	3.58583	1.03238
			0.1	1993070	0.1	1987310	0.1	1997740	0.1	1994060		0.1	1404010	0.1	1404510							3.9075	1.00834	3.9375	1.05504	3.9625	1.06203		4.0675	1.09524	4.09417	1.06631	3.9075	1.03329
			0.10833	1989480	0.10833	1979720	0.10833	2002520	0.10833	1988090		0.10833	1406870	0.10833	1407430							4.22083	1.00974	4.25583	1.05895	4.28583	1.06125		4.40583	1.09358	4.43583	1.06592	4.22083	1.03055
			0.11667	1988820	0.11667	1983370	0.11667	2001670	0.11667	1998380		0.11667	1407480	0.11667	1403060							4.56083	1.00817	4.5975	1.05663	4.62417	1.06383		4.73917	1.09619	4.76583	1.06618	4.56083	1.03136
			0.125	1994960	0.125	1983500	0.125	1998100	0.125	1984020		0.125	1412720	0.125	1400970							4.8925	1.0071	4.9225	1.05641	4.94917	1.06119		5.0525	1.09748	5.08583	1.06698	4.8925	1.03001
			0.13333	2001170	0.13333	1983160	0.13333	2006300	0.13333	1992380		0.13333	1405360	0.13333	1411530							8.68417	0.84423	8.7175	0.90279	8.74417	0.89564		8.8575	0.96852	8.8825	0.94708	8.68417	0.90916
			0.14167	1996280	0.14167	1984100	0.14167	2005150	0.14167	1985730		0.14167	1414670	0.14167	1400860							9.00917	0.83831	9.03917	0.89969	9.07083	0.8923		9.17917	0.96744	9.20583	0.94129	9.00917	0.90468
			0.15	2001510	0.15	1979590	0.15	2003190	0.15	1989800		0.15	1413750	0.15	1400040							9.3325	0.83609	9.3675	0.89548	9.3975	0.88956		9.5175	0.96227	9.54583	0.93784	9.3325	0.90105
			0.15833	2009030	0.15833	1988100	0.15833	2006150	0.15833	1988520		0.15833	1418560	0.15833	1402500							9.6725	0.83167	9.70083	0.89036	9.7275	0.88564		9.8325	0.95789	9.86583	0.93261	9.6725	0.89791
			0.16667	2004800	0.16667	1982080	0.16667	2005180	0.16667	1990430		0.16667	1409090	0.16667	1397820							9.9975	0.82832	10.0308	0.88719	10.0575	0.88209		10.1875	0.95559	10.2175	0.92928	9.9975	0.89477
			0.175	2009820	0.175	1989920	0.175	2012530	0.175	1995580		0.175	1416550	0.175	1400740							10.3425	0.82465	10.3792	0.88394	10.4075	0.87903		10.5208	0.95184	10.5475	0.92692	10.3425	0.8904
			0.18333	2005980	0.18333	1990460	0.18333	2005260	0.18333	1991540		0.18333	1413290	0.18333	1393080							10.6742	0.82274	10.7042	0.87872	10.7308	0.87458		10.8358	0.94955	10.8608	0.92261	10.6742	0.88721
			0.19167	2006960	0.19167	1986520	0.19167	2004920	0.19167	1990670		0.19167	1408850	0.19167	1400130							10.9908	0.81736	11.0175	0.87611	11.0442	0.87145		11.1492	0.94403	11.1758	0.91898	10.9908	0.8818
			0.2	2010850	0.2	1987080	0.2	2010470	0.2	1995760		0.2	1408550	0.2	1397240							11.3042	0.81511	11.3375	0.87314	11.3675	0.86771		11.4808	0.9399	11.5125	0.91549	11.3042	0.87918
			0.20833	2010360	0.20833	1989780	0.20833	2016340	0.20833	1993490		0.20833	1410200	0.20833	1392920							11.6425	0.81131	11.6708	0.86864	11.7025	0.86327		11.8275	0.93748	11.8608	0.91222	11.6425	0.87486
			0.21667	2005340	0.21667	1997720	0.21667	2013740	0.21667	1995850		0.21667	1407530	0.21667	1398090							11.9942	0.80781	12.0192	0.86418	12.0508	0.85855		12.1692	0.93311	12.2008	0.90763	11.9942	0.87087
			0.225	2016110	0.225	1984460	0.225	2015090	0.225	2000420		0.225	1422200	0.225	1395770							12.3308	0.80319	12.3658	0.86097	12.3958	0.8561		12.5325	0.92993	12.5608	0.90243	12.3308	0.86792
			0.23333	2012460	0.23333	1993200	0.23333	2009730	0.23333	1995720		0.23333	1408730	0.23333	1397870							12.6892	0.79932	12.7225	0.85718	12.7525	0.85066		12.8575	0.9267	12.8892	0.89977	12.6892	0.86308
			0.24167	2002310	0.24167	1982960	0.24167	2018280	0.24167	1999560		0.24167	1416370	0.24167	1391570							13.0192	0.79361	13.0492	0.85415	13.0742	0.8462		13.1875	0.92195	13.2208	0.89532	13.0192	0.85979
			0.25	2016380	0.25	1994910	0.25	2020090	0.25	1996100		0.25	1410710	0.25	1401850							13.3508	0.79034	13.3858	0.85032	13.4158	0.84484		13.5425	0.91738	13.5725	0.89113	13.3508	0.85638
			0.25833	2017780	0.25833	1989720	0.25833	2011700	0.25833	2000780		0.25833	1407980	0.25833	1389720							13.6992	0.78737	13.7342	0.84576	13.7625	0.84108		13.8825	0.91582	13.9108	0.88826	13.6992	0.85188
			0.26667	2018880	0.26667	1994510	0.26667	2017480	0.26667	2003020		0.26667	1409540	0.26667	1390950							14.0392	0.78221	14.0692	0.84258	14.0942	0.83692		14.2042	0.91079	14.2342	0.88443	14.0392	0.84651
			0.275	2018810	0.275	1992730	0.275	2017940	0.275	1997950		0.275	1417730	0.275	1397160							16.5058	0.75474	16.5358	0.81441	16.5608	0.80734		16.6658	0.88419	16.6992	0.85571	16.5058	0.8205
			0.28333	2014900	0.28333	1994640	0.28333	2017550	0.28333	2000550		0.28333	1416920	0.28333	1394990							16.8292	0.7506	16.8592	0.81124	16.8842	0.80348		16.9975	0.87962	17.0308	0.85459	16.8292	0.81564
			0.29167	2023170	0.29167	1996030	0.29167	2027120	0.29167	1988310		0.29167	1409530	0.29167	1395730							17.1592	0.74756	17.1958	0.80796	17.2242	0.80096		17.3292	0.87692	17.3558	0.84955	17.1592	0.81242
			0.3	2027120	0.3	1989670	0.3	2026540	0.3	1998080		0.3	1411100	0.3	1391390							17.4825	0.74365	17.5175	0.80279	17.5475	0.79551		17.6692	0.87391	17.7025	0.84655	17.4825	0.80859
			0.30833	2027740	0.30833	1993170	0.30833	2032930	0.30833	2003290		0.30833	1416330	0.30833	1387000							17.8308	0.73857	17.8658	0.79861	17.8958	0.79154		18.0108	0.87049	18.0358	0.84174	17.8308	0.80443
			0.31667	2024870	0.31667	1997110	0.31667	2032540	0.31667	1996340		0.31667	1411780	0.31667	1381140							18.1625	0.73667	18.1975	0.79583	18.2275	0.78824		18.3508	0.86751	18.3758	0.83801	18.1625	0.80103
			0.325	2019410	0.325	1989620	0.325	2028960	0.325	2001830		0.325	1421490	0.325	1387320							18.5025	0.73359	18.5375	0.79134	18.5675	0.78472		18.6775	0.86308	18.7075	0.83262	18.5025	0.79773
			0.33333	2027570	0.33333	1992530	0.33333	2022770	0.33333	1998150		0.33333	1410360	0.33333	1379980							18.8342	0.72871	18.8625	0.78902	18.8942	0.78151		19.0125	0.86118	19.0392	0.83118	18.8342	0.79181
			0.34167	2022140	0.34167	2000200	0.34167	2028060	0.34167	2002300		0.34167	1418900	0.34167	1379010							19.1642	0.72464	19.1942	0.78453	19.2208	0.77686		19.3442	0.85572	19.3692	0.82648	19.1642	0.78844
			0.35	2021910	0.35	2003740	0.35	2025720	0.35	2002580		0.35	1414520	0.35	1381180							19.4958	0.72253	19.5308	0.78261	19.5608	0.77483		19.6742	0.85434	19.7058	0.82214	19.4958	0.78584
			0.35833	2034080	0.35833	1992400	0.35833	2029790	0.35833	1993800		0.35833	1413330	0.35833	1386040							19.8358	0.71807	19.8658	0.77855	19.8908	0.76812		19.9958	0.84906	20.0225	0.81911	19.8358	0.7826
			0.36667	2030850	0.36667	1997450	0.36667	2033910	0.36667	2004220		0.36667	1414940	0.36667	1374940							20.1492	0.71422	20.1858	0.77637	20.2125	0.76556		20.3192	0.84548	20.3458	0.81527	20.1492	0.77726
			0.375	2026240	0.375	2002060	0.375	2036630	0.375	1999400		0.375	1416200	0.375	1386170							20.4708	0.71239	20.5008	0.77052	20.5342	0.76234		20.6558	0.84407	20.6858	0.8117	20.4708	0.7743
			0.38333	2037410	0.38333	1997230	0.38333	2032270	0.38333	2001870		0.38333	1418460	0.38333	1379190							20.8125	0.70657	20.8425	0.76794	20.8675	0.75824		20.9958	0.84133	21.0258	0.80804	20.8125	0.77138
			0.39167	2035320	0.39167	1994480	0.39167	2036600	0.39167	2005300		0.39167	1406020	0.39167	1370240							21.1525	0.70433	21.1875	0.76426	21.2175	0.75312		21.3308	0.83558	21.3625	0.80502	21.1525	0.76566
			0.4	2030460	0.4	1997360	0.4	2035870	0.4	2005210		0.4	1415350	0.4	1377950							21.4925	0.69961	21.5225	0.76095	21.5492	0.75177		21.6542	0.83451	21.6858	0.80015	21.4925	0.76025
			0.40833	2034250	0.40833	1993610	0.40833	2034920	0.40833	2001970		0.40833	1412730	0.40833	1372970							21.8192	0.69497	21.8508	0.75597	21.8858	0.74597		22.0025	0.83163	22.0342	0.79643	21.8192	0.75892
			0.41667	2042240	0.41667	2000380	0.41667	2034380	0.41667	1998470		0.41667	1414440	0.41667	1381430							22.1642	0.69136	22.1992	0.75408	22.2292	0.74258		22.3342	0.82428	22.3592	0.79381	22.1642	0.75393
			0.425	2045820	0.425	1988400	0.425	2040100	0.425	2003200		0.425	1413260	0.425	1376960							22.4875	0.68834	22.5175	0.75011	22.5408	0.73892		22.6558	0.82295	22.6825	0.78931	22.4875	0.74988
			0.43333	2036010	0.43333	2000470	0.43333	2041700	0.43333	1998970		0.43333	1409920	0.43333	1377270							22.8092	0.68577	22.8442	0.74718	22.8808	0.73455		23.0025	0.82111	23.0325	0.78552	22.8092	0.74879
			0.44167	2041660	0.44167	2002710	0.44167	2047250	0.44167	2002750		0.44167	1411870	0.44167	1368190							23.1592	0.68208	23.1875	0.74595	23.2142	0.73055		23.3375	0.81739	23.3625	0.78071	23.1592	0.74385
			0.45	2042450	0.45	1994700	0.45	2042800	0.45	2001650		0.45	1409030	0.45	1370690							23.4892	0.67788	23.5192	0.74131	23.5442	0.72721		23.6675	0.8155	23.6992	0.77594	23.4892	0.7383
			0.45833	2048450	0.45833	1999870	0.45833	2040110	0.45833	2003840		0.45833	1419380	0.45833	1379340							23.8292	0.67599	23.8642	0.73782	23.8942	0.7228		24.0075	0.81095	24.0325	0.77241	23.8292	0.73663
			0.46667	2050680	0.46667	2007280	0.46667	2043700	0.46667	2003220		0.46667	1409370	0.46667	1369500							24.1592	0.67126	24.1892	0.73226	24.2208	0.71833		24.3375	0.80878	24.3642	0.77027	24.1592	0.73136
			0.475	2044840	0.475	2001200	0.475	2042170	0.475	2001710		0.475	1412580	0.475	1361630							24.4908	0.66684	24.5208	0.73083	24.5475	0.71494		24.6592	0.80552	24.6858	0.7669	24.4908	0.72755
			0.48333	2047530	0.48333	2000300	0.48333	2045580	0.48333	2002240		0.48333	1411730	0.48333	1374160							24.8125	0.66464	24.8425	0.72699	24.8742	0.71315		25.0008	0.80159	25.0325	0.76043	24.8125	0.72309
			0.49167	2048720	0.49167	1997240	0.49167	2041980	0.49167	1999630		0.49167	1416030	0.49167	1370840							25.1642	0.6591	25.1975	0.72397	25.2275	0.70844		25.3325	0.79993	25.3592	0.75874	25.1642	0.71995
			0.5	2051510	0.5	2002440	0.5	2047830	0.5	2005950		0.5	1415220	0.5	1369790							25.4858	0.65785	25.5192	0.7209	25.5492	0.70442		25.6592	0.79488	25.6892	0.75426	25.4858	0.71526
			0.50833	2047770	0.50833	2002350	0.50833	2050930	0.50833	2005550		0.50833	1420470	0.50833	1363340							25.8158	0.6542	25.8458	0.71687	25.8708	0.70035		25.9908	0.79377	26.0208	0.75255	25.8158	0.71307
			0.51667	2049620	0.51667	2000040	0.51667	2044270	0.51667	1995670		0.51667	1409460	0.51667	1369550							26.1458	0.64993	26.1808	0.71423	26.2108	0.69748		26.3325	0.78915	26.3642	0.74848	26.1458	0.70913
			0.525	2053860	0.525	2002370	0.525	2043890	0.525	2002250		0.525	1415950	0.525	1368300							26.4942	0.64707	26.5292	0.71015	26.5592	0.69078		26.6875	0.78708	26.7158	0.7447	26.4942	0.70532
			0.53333	2054760	0.53333	2004880	0.53333	2054380	0.53333	2005400		0.53333	1414230	0.53333	1364550							26.8458	0.64197	26.8775	0.70583	26.9075	0.68966		27.0275	0.78269	27.0575	0.73896	26.8458	0.70027
			0.54167	2049460	0.54167	2002010	0.54167	2054820	0.54167	2006230		0.54167	1406630	0.54167	1368060							27.1825	0.64054	27.2192	0.7037	27.2475	0.68522		27.3608	0.78051	27.3942	0.73506	27.1825	0.69648
			0.55	2052860	0.55	2002390	0.55	2049520	0.55	2007610		0.55	1411550	0.55	1362590							27.5225	0.6356	27.5575	0.69874	27.5875	0.68095		27.6925	0.77715	27.7192	0.73083	27.5225	0.6914
			0.55833	2051330	0.55833	2001800	0.55833	2057170	0.55833	2000640		0.55833	1418110	0.55833	1366630							27.8458	0.63239	27.8758	0.69577	27.9008	0.67758		28.0058	0.77415	28.0325	0.72824	27.8458	0.69027
			0.56667	2052790	0.56667	2002830	0.56667	2050490	0.56667	2003120		0.56667	1414480	0.56667	1371530							28.1592	0.62925	28.1892	0.69312	28.2142	0.67421		28.3342	0.76963	28.3692	0.72391	28.1592	0.68453
			0.575	2057600	0.575	2006980	0.575	2052660	0.575	2006660		0.575	1415560	0.575	1363810							28.4992	0.62538	28.5342	0.68955	28.5642	0.67072		28.6692	0.76516	28.7008	0.72008	28.4992	0.68062
			0.58333	2057610	0.58333	2008500	0.58333	2054730	0.58333	2007850		0.58333	1414260	0.58333	1361920							28.8325	0.62227	28.8658	0.68477	28.8942	0.66624		29.0142	0.76237	29.0492	0.71591	28.8325	0.67791
			0.59167	2059230	0.59167	2004790	0.59167	2052490	0.59167	2003640		0.59167	1412140	0.59167	1364280							29.1792	0.61865	29.2142	0.68191	29.2425	0.66201		29.3675	0.75839	29.3925	0.71278	29.1792	0.67317
			0.6	2065370	0.6	1999500	0.6	2052900	0.6	2004100		0.6	1411180	0.6	1350150							29.5225	0.61589	29.5542	0.67691	29.5825	0.65646		29.6975	0.75326	29.7242	0.71006	29.5225	0.66968
			0.60833	2051910	0.60833	2003390	0.60833	2057240	0.60833	2005620		0.60833	1416110	0.60833	1362530							29.8508	0.6129	29.8858	0.67346	29.9142	0.6548		30.0192	0.7506	30.0525	0.70631	29.8508	0.66659
			0.61667	2059180	0.61667	2010320	0.61667	2056020	0.61667	2003160		0.61667	1411760	0.61667	1366110							30.1808	0.60826	30.2108	0.66976	30.2375	0.65035		30.3425	0.74896	30.3692	0.70169	30.1808	0.662
			0.625	2062450	0.625	2009580	0.625	2062670	0.625	2003370		0.625	1414040	0.625	1361830							30.4958	0.60543	30.5258	0.66581	30.5508	0.64562		30.6792	0.74368	30.7092	0.69788	30.4958	0.65868
			0.63333	2056660	0.63333	2014070	0.63333	2051130	0.63333	2009680		0.63333	1413740	0.63333	1359380							30.8342	0.6016	30.8692	0.66288	30.8992	0.64186		31.0192	0.73819	31.0492	0.693	30.8342	0.65314
			0.64167	2059670	0.64167	2007600	0.64167	2062690	0.64167	2010870		0.64167	1414970	0.64167	1358520							31.1758	0.5985	31.2108	0.65894	31.2442	0.63927		31.3625	0.73634	31.3892	0.69098	31.1758	0.65037
			0.65	2073160	0.65	2003680	0.65	2057850	0.65	2001270		0.65	1416710	0.65	1357100							31.5142	0.59607	31.5508	0.65531	31.5792	0.63627		31.6842	0.7332	31.7175	0.68616	31.5142	0.64731
			0.65833	2058110	0.65833	2009120	0.65833	2062730	0.65833	2008870		0.65833	1410970	0.65833	1362940							31.8458	0.59068	31.8808	0.6511	31.9108	0.63157		32.0242	0.72888	32.0508	0.68385	31.8458	0.64292
			0.66667	2061550	0.66667	2009490	0.66667	2056770	0.66667	2008480		0.66667	1412430	0.66667	1358160							32.1775	0.58712	32.2058	0.64721	32.2375	0.62598		32.3558	0.7256	32.3808	0.67932	32.1775	0.64035
			0.675	2063760	0.675	2006130	0.675	2053070	0.675	1998990		0.675	1415230	0.675	1359340							32.5092	0.5847	32.5375	0.642	32.5642	0.62338		32.6775	0.72079	32.7042	0.67454	32.5092	0.63544
			0.68333	2072860	0.68333	2013420	0.68333	2063390	0.68333	2007570		0.68333	1412290	0.68333	1353170							32.8342	0.58116	32.8592	0.63972	32.8925	0.62088		33.0092	0.71706	33.0408	0.67197	32.8342	0.63069
			0.69167	2066990	0.69167	2009960	0.69167	2064000	0.69167	2002950		0.69167	1419210	0.69167	1360520							33.1708	0.57702	33.2008	0.6366	33.2275	0.61587		33.3508	0.71447	33.3758	0.66857	33.1708	0.62786
			0.7	2072210	0.7	2008620	0.7	2063590	0.7	2006180		0.7	1419350	0.7	1357970							33.5025	0.57423	33.5375	0.63208	33.5675	0.61243		33.6775	0.7114	33.7075	0.66345	33.5025	0.62563
			0.70833	2070400	0.70833	2010860	0.70833	2068280	0.70833	2007360		0.70833	1412190	0.70833	1346090							33.8342	0.57098	33.8642	0.627	33.8892	0.60782		34.0042	0.70613	34.0308	0.66161	33.8342	0.62166
			0.71667	2068220	0.71667	2004290	0.71667	2063920	0.71667	2002060		0.71667	1405190	0.71667	1352270							34.1575	0.5673	34.1875	0.62441	34.2125	0.60362		34.3192	0.70354	34.3425	0.65706	34.1575	0.61646
			0.725	2073510	0.725	2006230	0.725	2074100	0.725	2001850		0.725	1405010	0.725	1341200							34.4692	0.56448	34.5042	0.61993	34.5408	0.60074		34.6492	0.70022	34.6742	0.65283	34.4692	0.61416
			0.73333	2072460	0.73333	2000730	0.73333	2062200	0.73333	2010270		0.73333	1415840	0.73333	1352660							34.8008	0.56052	34.8358	0.6165	34.8725	0.5974		34.9892	0.69756	35.0208	0.64904	34.8008	0.60918
			0.74167	2072340	0.74167	2010630	0.74167	2066270	0.74167	2003730		0.74167	1411160	0.74167	1350400							35.1508	0.55724	35.1808	0.61287	35.2058	0.59344		35.3192	0.69324	35.3458	0.64549	35.1508	0.60546
			0.75	2072550	0.75	2007450	0.75	2063730	0.75	2002940		0.75	1414070	0.75	1347100							35.4758	0.55442	35.5075	0.60855	35.5358	0.58975		35.6508	0.6885	35.6825	0.64199	35.4758	0.60008
			0.75833	2079280	0.75833	2009260	0.75833	2066790	0.75833	2010010		0.75833	1413210	0.75833	1355020							35.8108	0.55015	35.8408	0.60581	35.8675	0.58527		35.9808	0.68658	36.0075	0.63839	35.8108	0.59869
			0.76667	2069270	0.76667	2015860	0.76667	2065070	0.76667	2002440		0.76667	1414250	0.76667	1344370							36.1358	0.54497	36.1692	0.60091	36.1992	0.58225		36.3125	0.68049	36.3442	0.63343	36.1358	0.59362
			0.775	2071490	0.775	2010440	0.775	2071190	0.775	2000180		0.775	1407680	0.775	1348760							36.4758	0.54224	36.5042	0.59539	36.5292	0.57746		36.6508	0.67526	36.6775	0.62978	36.4758	0.59085
			0.78333	2074610	0.78333	2018300	0.78333	2069230	0.78333	2006260		0.78333	1415280	0.78333	1347700							38.6575	0.59599	38.6942	0.66977	38.7208	0.65504		38.8358	0.73833	38.8625	0.69617	38.6575	0.64472
			0.79167	2074800	0.79167	2015860	0.79167	2066600	0.79167	2006690		0.79167	1410730	0.79167	1348250							38.9908	0.59387	39.0192	0.67237	39.0458	0.65229		39.1742	0.73813	39.2075	0.69775	38.9908	0.64413
			0.8	2072310	0.8	2015840	0.8	2075940	0.8	2001190		0.8	1410740	0.8	1350050							39.3375	0.59309	39.3725	0.6739	39.4025	0.65086		39.5242	0.73607	39.5575	0.69752	39.3375	0.64467
			0.80833	2081290	0.80833	2012060	0.80833	2068150	0.80833	2005510		0.80833	1408550	0.80833	1341650							39.6875	0.59357	39.7225	0.67341	39.7508	0.6489		39.8742	0.73542	39.8992	0.69685	39.6875	0.64308
			0.81667	2075870	0.81667	2013190	0.81667	2070990	0.81667	2001710		0.81667	1410590	0.81667	1344030							40.0275	0.5918	40.0608	0.6723	40.0958	0.64732		40.2142	0.73625	40.2458	0.69828	40.0275	0.64291
			0.825	2077310	0.825	2006510	0.825	2071080	0.825	2005540		0.825	1417550	0.825	1342140							40.3758	0.59282	40.4092	0.66964	40.4392	0.64746		40.5592	0.73541	40.5942	0.69769	40.3758	0.64317
			0.83333	2082550	0.83333	2016190	0.83333	2078240	0.83333	1996120		0.83333	1406960	0.83333	1344390							40.7242	0.59196	40.7525	0.66824	40.7792	0.64562		40.8925	0.73481	40.9192	0.69711	40.7242	0.64239
			0.84167	2081650	0.84167	2012340	0.84167	2076500	0.84167	2007160		0.84167	1410980	0.84167	1346270							41.0458	0.59019	41.0758	0.66535	41.1025	0.64446		41.2308	0.7345	41.2592	0.69752	41.0458	0.64148
			0.85	2077080	0.85	2014700	0.85	2080140	0.85	2004640		0.85	1415380	0.85	1341530							41.3858	0.59041	41.4142	0.66271	41.4475	0.6427		41.5725	0.73518	41.5975	0.69762	41.3858	0.64138
			0.85833	2086970	0.85833	2012540	0.85833	2072560	0.85833	2002730		0.85833	1414350	0.85833	1341110							41.7242	0.58866	41.7542	0.66033	41.7808	0.64389		41.9025	0.73191	41.9308	0.69639	41.7242	0.63948
			0.86667	2086070	0.86667	2012660	0.86667	2073430	0.86667	2009480		0.86667	1411930	0.86667	1340260							42.0575	0.58782	42.0858	0.65711	42.1125	0.64227		42.2225	0.73179	42.2525	0.69715	42.0575	0.64127
			0.875	2081820	0.875	2014380	0.875	2078780	0.875	2002220		0.875	1412820	0.875	1349870							42.3792	0.58703	42.4092	0.65491	42.4392	0.64157		42.5658	0.73172	42.5925	0.6963	42.3792	0.63866
			0.88333	2089710	0.88333	2008150	0.88333	2076500	0.88333	2005060		0.88333	1416440	0.88333	1337870							42.7192	0.58632	42.7475	0.65251	42.7742	0.64005		42.8808	0.72932	42.9058	0.69549	42.7192	0.64001
			0.89167	2083310	0.89167	2010300	0.89167	2074670	0.89167	1999770		0.89167	1418880	0.89167	1338870							43.0325	0.58443	43.0625	0.64904	43.0892	0.64009		43.2158	0.72925	43.2508	0.694	43.0325	0.63673
			0.9	2087970	0.9	2011410	0.9	2080290	0.9	2009520		0.9	1412420	0.9	1339360							43.3808	0.58489	43.4108	0.64887	43.4375	0.63983		43.5592	0.72806	43.5925	0.69487	43.3808	0.63812
			0.90833	2089750	0.90833	2009430	0.90833	2074490	0.90833	2003520		0.90833	1408750	0.90833	1341260							43.7242	0.58301	43.7575	0.64541	43.7908	0.63891		43.9042	0.72735	43.9342	0.69353	43.7242	0.6369
			0.91667	2086250	0.91667	2014250	0.91667	2076100	0.91667	2008780		0.91667	1412310	0.91667	1342330							44.0642	0.58195	44.0958	0.64532	44.1258	0.63821		44.2442	0.72725	44.2742	0.69437	44.0642	0.6365
			0.925	2083740	0.925	2018960	0.925	2077810	0.925	2001470		0.925	1403800	0.925	1343810							44.4008	0.5807	44.4308	0.642	44.4575	0.63751		44.5608	0.72513	44.5875	0.69444	44.4008	0.63786
			0.93333	2083780	0.93333	2016260	0.93333	2077480	0.93333	2008060		0.93333	1407880	0.93333	1335780							44.7175	0.58102	44.7492	0.64141	44.7792	0.63727		44.8842	0.72431	44.9092	0.6933	44.7175	0.63596
			0.94167	2085820	0.94167	2017030	0.94167	2076740	0.94167	1997980		0.94167	1412260	0.94167	1340620							45.0375	0.5774	45.0658	0.64123	45.0925	0.63531		45.2158	0.7236	45.2425	0.69226	45.0375	0.63489
			0.95	2083250	0.95	2018390	0.95	2080230	0.95	2003880		0.95	1410030	0.95	1334340							45.3692	0.57814	45.4025	0.63928	45.4325	0.63401		45.5475	0.72296	45.5742	0.69054	45.3692	0.63418
			0.95833	2091150	0.95833	2013730	0.95833	2086940	0.95833	2009190		0.95833	1413230	0.95833	1332040							45.7008	0.57677	45.7292	0.63872	45.7608	0.63395		45.8775	0.72251	45.9042	0.69149	45.7008	0.63513
			0.96667	2090070	0.96667	2017100	0.96667	2086040	0.96667	2006170		0.96667	1410200	0.96667	1336990							46.0308	0.57529	46.0608	0.63563	46.0858	0.63324		46.2075	0.72172	46.2408	0.69041	46.0308	0.63275
			0.975	2095230	0.975	2018950	0.975	2086550	0.975	1999640		0.975	1412960	0.975	1343280							46.3708	0.57484	46.4008	0.63525	46.4258	0.63354		46.5492	0.72098	46.5758	0.69071	46.3708	0.63413
			0.98333	2093880	0.98333	2018020	0.98333	2087240	0.98333	2000260		0.98333	1407050	0.98333	1328230							46.7025	0.57315	46.7308	0.63479	46.7575	0.63106		46.8808	0.7193	46.9125	0.6899	46.7025	0.63439
			0.99167	2093780	0.99167	2022760	0.99167	2084760	0.99167	2005460		0.99167	1404140	0.99167	1340480							47.0425	0.57355	47.0775	0.6342	47.1075	0.63091		47.2125	0.71926	47.2375	0.69123	47.0425	0.63206
			1	2093730	1	2017070	1	2077120	1	2003430		1	1417190	1	1331630							47.3642	0.57192	47.3942	0.63309	47.4208	0.63069		47.5358	0.71853	47.5608	0.68698	47.3642	0.63248
			1.00833	2092680	1.00833	2021520	1.00833	2092200	1.00833	2004140		1.00833	1413810	1.00833	1331940							47.6875	0.57229	47.7225	0.63232	47.7575	0.63074		47.8808	0.71886	47.9075	0.68755	47.6875	0.63361
			1.01667	2088540	1.01667	2014770	1.01667	2082160	1.01667	2003780		1.01667	1413180	1.01667	1322230							48.0358	0.5719	48.0642	0.63146	48.0975	0.62958		48.2142	0.71848	48.2408	0.68644	48.0358	0.63015
			1.025	2096230	1.025	2019170	1.025	2092700	1.025	2003840		1.025	1415060	1.025	1330000							48.3658	0.57003	48.4025	0.63055	48.4292	0.62955		48.5342	0.71921	48.5675	0.68695	48.3658	0.6309
			1.03333	2103220	1.03333	2013310	1.03333	2093080	1.03333	2000570		1.03333	1404960	1.03333	1332250							48.6975	0.57057	48.7325	0.62915	48.7625	0.62784		48.8842	0.71678	48.9175	0.68745	48.6975	0.62996
			1.04167	2095090	1.04167	2012090	1.04167	2092400	1.04167	2001800		1.04167	1414790	1.04167	1330500							49.0475	0.57118	49.0808	0.62873	49.1108	0.6266		49.2158	0.71746	49.2425	0.6858	49.0475	0.63026
			1.05	2093650	1.05	2021340	1.05	2087570	1.05	1996800		1.05	1411080	1.05	1330220							49.3692	0.56833	49.4025	0.62797	49.4325	0.62827		49.5525	0.7162	49.5825	0.68687	49.3692	0.62999
			1.05833	2100130	1.05833	2017670	1.05833	2085790	1.05833	2000270		1.05833	1402450	1.05833	1329510							49.7075	0.56877	49.7425	0.62644	49.7725	0.62557		49.8875	0.71667	49.9142	0.68532	49.7075	0.63042
			1.06667	2096820	1.06667	2015510	1.06667	2088570	1.06667	1995170		1.06667	1403500	1.06667	1329210							50.0408	0.56807	50.0692	0.62573	50.0958	0.62716		50.2008	0.71519	50.2275	0.68471	50.0408	0.62873
			1.075	2107070	1.075	2030370	1.075	2091240	1.075	2002360		1.075	1411640	1.075	1329370							50.3542	0.56663	50.3825	0.62574	50.4092	0.62501		50.5292	0.71702	50.5642	0.68573	50.3542	0.62866
			1.08333	2102830	1.08333	2018050	1.08333	2088500	1.08333	2002820		1.08333	1406600	1.08333	1333180							50.6942	0.56697	50.7275	0.6252	50.7575	0.62475		50.8775	0.71485	50.9075	0.68409	50.6942	0.62724
			1.09167	2095790	1.09167	2022300	1.09167	2099260	1.09167	1999670		1.09167	1410820	1.09167	1327800							51.0342	0.5664	51.0625	0.62463	51.0892	0.62384		51.2125	0.71564	51.2392	0.68409	51.0342	0.62749
			1.1	2104190	1.1	2017330	1.1	2082370	1.1	2010020		1.1	1412040	1.1	1329510							51.3642	0.56505	51.3942	0.62324	51.4208	0.62237		51.5492	0.71554	51.5775	0.68386	51.3642	0.62751
			1.10833	2103350	1.10833	2019180	1.10833	2086410	1.10833	2008140		1.10833	1411170	1.10833	1321450							51.7058	0.5648	51.7408	0.6229	51.7742	0.62026		51.8842	0.71569	51.9092	0.68296	51.7058	0.62747
			1.11667	2111240	1.11667	2024760	1.11667	2095060	1.11667	2008750		1.11667	1405850	1.11667	1328530							52.0358	0.56403	52.0708	0.6214	52.1008	0.62199		52.2142	0.7148	52.2408	0.68351	52.0358	0.62638
			1.125	2105420	1.125	2027230	1.125	2096420	1.125	2005790		1.125	1415230	1.125	1319790							52.3658	0.56379	52.3958	0.62121	52.4225	0.62071		52.5375	0.71526	52.5625	0.68051	52.3658	0.62599
			1.13333	2103690	1.13333	2020290	1.13333	2093320	1.13333	2004210		1.13333	1406740	1.13333	1319660							52.6892	0.56326	52.7242	0.62015	52.7542	0.61903		52.8592	0.71357	52.8858	0.68153	52.6892	0.62514
			1.14167	2105080	1.14167	2022010	1.14167	2098120	1.14167	2009660		1.14167	1407890	1.14167	1333410							53.0125	0.56239	53.0458	0.62043	53.0758	0.61819		53.1908	0.71348	53.2225	0.68134	53.0125	0.62483
			1.15	2100570	1.15	2020780	1.15	2095650	1.15	1999160		1.15	1414850	1.15	1318190							53.3525	0.56277	53.3808	0.6199	53.4075	0.61786		53.5392	0.71528	53.5658	0.67986	53.3525	0.62449
			1.15833	2106300	1.15833	2017630	1.15833	2097540	1.15833	2008600		1.15833	1414170	1.15833	1321330							53.6925	0.56083	53.7225	0.6189	53.7525	0.61747		53.8692	0.71289	53.9025	0.678	53.6925	0.62433
			1.16667	2115420	1.16667	2020050	1.16667	2093130	1.16667	2005680		1.16667	1401090	1.16667	1334330							54.0308	0.56141	54.0608	0.61802	54.0875	0.61752		54.1992	0.71435	54.2325	0.67952	54.0308	0.62414
			1.175	2107010	1.175	2023410	1.175	2102660	1.175	2009510		1.175	1419830	1.175	1319730							54.3642	0.56079	54.3925	0.61808	54.4192	0.61608		54.5242	0.71373	54.5558	0.67891	54.3642	0.62414
			1.18333	2105950	1.18333	2022470	1.18333	2096920	1.18333	2002600		1.18333	1412500	1.18333	1335240							54.6858	0.56051	54.7192	0.61707	54.7558	0.61611		54.8692	0.71274	54.9042	0.67937	54.6858	0.6234
			1.19167	2109010	1.19167	2017270	1.19167	2103790	1.19167	2002600		1.19167	1412630	1.19167	1320300							55.0342	0.55888	55.0642	0.61609	55.0892	0.61714		55.2175	0.71345	55.2475	0.6777	55.0342	0.62159
			1.2	2104160	1.2	2023460	1.2	2092920	1.2	2006520		1.2	1414340	1.2	1322030							55.3742	0.5582	55.4042	0.61442	55.4292	0.6146		55.5625	0.71171	55.5892	0.67746	55.3742	0.62204
			1.20833	2113410	1.20833	2027640	1.20833	2101550	1.20833	1999500		1.20833	1411560	1.20833	1322650							55.7142	0.55776	55.7492	0.61425	55.7775	0.61374		55.8875	0.71239	55.9175	0.67658	55.7142	0.62117
			1.21667	2115090	1.21667	2025440	1.21667	2099320	1.21667	2002660		1.21667	1411930	1.21667	1319600							56.0442	0.5577	56.0742	0.61505	56.1058	0.61411		56.2242	0.71147	56.2508	0.67786	56.0442	0.61969
			1.225	2113900	1.225	2030980	1.225	2100260	1.225	2001510		1.225	1407100	1.225	1313220							56.3758	0.55725	56.4125	0.6143	56.4408	0.61157		56.5475	0.71165	56.5775	0.6769	56.3758	0.62044
			1.23333	2107620	1.23333	2023440	1.23333	2100240	1.23333	2004740		1.23333	1412630	1.23333	1314530							56.7075	0.55532	56.7375	0.61457	56.7708	0.61131		56.8875	0.71199	56.9125	0.67492	56.7075	0.62045
			1.24167	2113100	1.24167	2022000	1.24167	2100440	1.24167	1998930		1.24167	1404610	1.24167	1322870							57.0408	0.55399	57.0692	0.61297	57.0958	0.61111		57.2008	0.71127	57.2325	0.67509	57.0408	0.62188
			1.25	2117480	1.25	2027220	1.25	2103340	1.25	1998240		1.25	1409750	1.25	1319270							57.3625	0.55454	57.3975	0.61105	57.4258	0.61008		57.5492	0.70863	57.5825	0.67409	57.3625	0.62004
			1.25833	2113100	1.25833	2025340	1.25833	2098340	1.25833	2006880		1.25833	1416450	1.25833	1325720							57.7142	0.55408	57.7475	0.61124	57.7742	0.61047		57.8958	0.70972	57.9258	0.6726	57.7142	0.61906
			1.26667	2114810	1.26667	2027790	1.26667	2100950	1.26667	1997680		1.26667	1411600	1.26667	1314320							58.0508	0.55323	58.0808	0.61083	58.1125	0.60944		58.2292	0.71005	58.2608	0.67242	58.0508	0.6181
			1.275	2119570	1.275	2024870	1.275	2096460	1.275	2004190		1.275	1409780	1.275	1314920							58.3908	0.55454	58.4208	0.60922	58.4475	0.60917		58.5525	0.70882	58.5775	0.67201	58.3908	0.61839
			1.28333	2113030	1.28333	2023570	1.28333	2099780	1.28333	2000830		1.28333	1414060	1.28333	1319220							58.7042	0.55203	58.7342	0.61068	58.7608	0.60852		58.8742	0.70873	58.9058	0.67246	58.7042	0.61827
			1.29167	2126880	1.29167	2022190	1.29167	2103100	1.29167	1997380		1.29167	1402570	1.29167	1319580							59.0358	0.55137	59.0708	0.60825	59.1008	0.60706		59.2192	0.70756	59.2492	0.6709	59.0358	0.61807
			1.3	2117810	1.3	2025710	1.3	2103200	1.3	1997190		1.3	1406910	1.3	1317130							59.3775	0.55042	59.4058	0.6083	59.4308	0.60645		59.5442	0.70889	59.5708	0.66974	59.3775	0.61593
			1.30833	2118000	1.30833	2019010	1.30833	2106730	1.30833	1998550		1.30833	1410590	1.30833	1316020							59.6975	0.55115	59.7275	0.60785	59.7542	0.6062		59.8758	0.70734	59.9075	0.66891	59.6975	0.61835
			1.31667	2113500	1.31667	2034490	1.31667	2111610	1.31667	2002360		1.31667	1411150	1.31667	1321120							60.0375	0.54921	60.0658	0.60774	60.0925	0.60544		60.2125	0.70748	60.2408	0.6679	60.0375	0.61538
			1.325	2122520	1.325	2022050	1.325	2112030	1.325	2001650		1.325	1408430	1.325	1317570							60.3675	0.54962	60.4025	0.60713	60.4375	0.60476		60.5475	0.70747	60.5725	0.66849	60.3675	0.61523
			1.33333	2117020	1.33333	2019070	1.33333	2112720	1.33333	2002590		1.33333	1411010	1.33333	1316700							60.6992	0.54763	60.7342	0.60707	60.7642	0.60324		60.8792	0.70726	60.9108	0.66672	60.6992	0.61376
			1.34167	2124480	1.34167	2036020	1.34167	2107920	1.34167	2004780		1.34167	1412020	1.34167	1313390							61.0408	0.54781	61.0708	0.60709	61.0958	0.60351		61.2008	0.70573	61.2325	0.6653	61.0408	0.61528
			1.35	2125370	1.35	2028390	1.35	2104170	1.35	2008850		1.35	1408010	1.35	1318410							61.3642	0.54648	61.3975	0.60541	61.4275	0.60143		61.5458	0.70587	61.5808	0.66574	61.3642	0.61421
			1.35833	2114250	1.35833	2028850	1.35833	2116510	1.35833	1998180		1.35833	1408410	1.35833	1317150							61.7108	0.54603	61.7458	0.60379	61.7808	0.60357		61.8975	0.70567	61.9308	0.66619	61.7108	0.61468
			1.36667	2124240	1.36667	2025060	1.36667	2114820	1.36667	2004210		1.36667	1406490	1.36667	1312730							62.0608	0.54585	62.0892	0.60453	62.1158	0.60156		62.2292	0.70512	62.2625	0.66357	62.0608	0.61281
			1.375	2123770	1.375	2024280	1.375	2114870	1.375	2001180		1.375	1413810	1.375	1313640							62.3908	0.54558	62.4258	0.60431	62.4558	0.60171		62.5608	0.70584	62.5925	0.6654	62.3908	0.61312
			1.38333	2127840	1.38333	2029640	1.38333	2113150	1.38333	2003380		1.38333	1408780	1.38333	1319000							62.7225	0.54575	62.7575	0.60427	62.7858	0.59949		62.8992	0.70504	62.9258	0.66417	62.7225	0.61235
			1.39167	2124870	1.39167	2030490	1.39167	2107280	1.39167	2005120		1.39167	1413560	1.39167	1314850							63.0525	0.54424	63.0875	0.60195	63.1158	0.60026		63.2308	0.7054	63.2575	0.66287	63.0525	0.61229
			1.4	2126420	1.4	2031210	1.4	2110100	1.4	2000310		1.4	1405490	1.4	1311070							63.3825	0.54295	63.4125	0.60218	63.4392	0.59922		63.5525	0.70395	63.5842	0.6618	63.3825	0.61155
			1.40833	2132740	1.40833	2025950	1.40833	2113370	1.40833	1999300		1.40833	1408780	1.40833	1313710							63.7142	0.54453	63.7492	0.602	63.7792	0.598		63.9025	0.70285	63.9342	0.66108	63.7142	0.61179
			1.41667	2126930	1.41667	2035080	1.41667	2122000	1.41667	1999270		1.41667	1410530	1.41667	1319130							64.0642	0.54182	64.0992	0.60017	64.1275	0.59852		64.2392	0.70255	64.2692	0.66036	64.0642	0.61031
			1.425	2131670	1.425	2026320	1.425	2111040	1.425	2000940		1.425	1406880	1.425	1308020							64.3975	0.54289	64.4308	0.60083	64.4592	0.59851		64.5642	0.70285	64.5908	0.66107	64.3975	0.61164
			1.43333	2129140	1.43333	2032270	1.43333	2109890	1.43333	2005320		1.43333	1406030	1.43333	1314920							64.7175	0.54149	64.7525	0.60037	64.7808	0.59693		64.8958	0.70293	64.9275	0.66256	64.7175	0.61131
			1.44167	2127870	1.44167	2033950	1.44167	2111660	1.44167	1998080		1.44167	1410300	1.44167	1309660							65.0575	0.54081	65.0925	0.60028	65.1208	0.59557		65.2458	0.70208	65.2708	0.66	65.0575	0.61007
			1.45	2136000	1.45	2029880	1.45	2117160	1.45	2002970		1.45	1407660	1.45	1311780							65.3975	0.53972	65.4275	0.59894	65.4592	0.59559		65.5758	0.70264	65.6092	0.65911	65.3975	0.61019
			1.45833	2128840	1.45833	2029000	1.45833	2113230	1.45833	2002890		1.45833	1403000	1.45833	1312230							65.7375	0.53935	65.7725	0.59797	65.8025	0.59542		65.9242	0.70128	65.9575	0.65964	65.7375	0.60942
			1.46667	2131050	1.46667	2037890	1.46667	2113850	1.46667	2003320		1.46667	1402280	1.46667	1304550							66.0875	0.53919	66.1158	0.59866	66.1475	0.59452		66.2792	0.7024	66.3142	0.6572	66.0875	0.6081
			1.475	2137010	1.475	2031740	1.475	2118270	1.475	2007410		1.475	1400980	1.475	1315450							66.4442	0.53857	66.4725	0.59913	66.5042	0.59428		66.6225	0.70153			66.4442	0.60877
			1.48333	2137600	1.48333	2029810	1.48333	2118660	1.48333	1997620		1.48333	1405510	1.48333	1319560
			1.49167	2136510	1.49167	2030650	1.49167	2110320	1.49167	2002130		1.49167	1401300	1.49167	1311390
			1.5	2130530	1.5	2030390	1.5	2117880	1.5	2001620		1.5	1413200	1.5	1315330
			1.50833	2136530	1.50833	2025160	1.50833	2118290	1.50833	1997830		1.50833	1409740	1.50833	1308160
			1.51667	2130360	1.51667	2026130	1.51667	2114510	1.51667	2003100		1.51667	1414320	1.51667	1311610
			1.525	2137160	1.525	2027480	1.525	2117200	1.525	2005530		1.525	1405610	1.525	1306160
			1.53333	2137620	1.53333	2035340	1.53333	2115990	1.53333	2002740		1.53333	1405620	1.53333	1307510
			1.54167	2142920	1.54167	2028750	1.54167	2119240	1.54167	2001670		1.54167	1409790	1.54167	1306030
			1.55	2138980	1.55	2037500	1.55	2115260	1.55	1997710		1.55	1401000	1.55	1312360
			1.55833	2136690	1.55833	2038450	1.55833	2118750	1.55833	2004130		1.55833	1407610	1.55833	1303830
			1.56667	2135010	1.56667	2033240	1.56667	2117230	1.56667	1999600		1.56667	1408530	1.56667	1304630
			1.575	2135140	1.575	2035570	1.575	2117170	1.575	2005390		1.575	1405860	1.575	1310170
			1.58333	2138170	1.58333	2031300	1.58333	2131770	1.58333	2007110		1.58333	1407060	1.58333	1309650
			1.59167	2142440	1.59167	2035780	1.59167	2119310	1.59167	1998350		1.59167	1410060	1.59167	1306590
			1.6	2141700	1.6	2034510	1.6	2116380	1.6	2001520		1.6	1407480	1.6	1302840
			1.60833	2134100	1.60833	2031890	1.60833	2129170	1.60833	1993730		1.60833	1409470	1.60833	1310660
			1.61667	2136370	1.61667	2033960	1.61667	2115280	1.61667	2006420		1.61667	1409220	1.61667	1309490
			1.625	2148050	1.625	2036330	1.625	2119860	1.625	2000880		1.625	1405670	1.625	1303570
			1.63333	2140760	1.63333	2036760	1.63333	2121480	1.63333	2001220		1.63333	1408340	1.63333	1303290
			1.64167	2148190	1.64167	2033160	1.64167	2121820	1.64167	1996590		1.64167	1408020	1.64167	1306060
			1.65	2139530	1.65	2032210	1.65	2129130	1.65	1996610		1.65	1406170	1.65	1310800
			1.65833	2138750	1.65833	2033750	1.65833	2127500	1.65833	1997750		1.65833	1406560	1.65833	1302770
			1.66667	2136590	1.66667	2036660	1.66667	2125650	1.66667	1998330		1.66667	1406140	1.66667	1300140
			1.675	2157260	1.675	2034630	1.675	2120780	1.675	2003620		1.675	1400850	1.675	1307390
			1.68333	2148260	1.68333	2036960	1.68333	2121660	1.68333	1994420		1.68333	1408640	1.68333	1300360
			1.69167	2158080	1.69167	2038870	1.69167	2121910	1.69167	2000170		1.69167	1402410	1.69167	1300090
			1.7	2146250	1.7	2038690	1.7	2129010	1.7	2002280		1.7	1404690	1.7	1309780
			1.70833	2154800	1.70833	2039790	1.70833	2133650	1.70833	2000300		1.70833	1417080	1.70833	1297530
			1.71667	2151080	1.71667	2037950	1.71667	2125880	1.71667	1998270		1.71667	1406470	1.71667	1300660
			1.725	2154490	1.725	2037040	1.725	2127310	1.725	2004910		1.725	1410520	1.725	1302740
			1.73333	2149950	1.73333	2046080	1.73333	2132810	1.73333	2002150		1.73333	1408050	1.73333	1299120
			1.74167	2152380	1.74167	2037600	1.74167	2125370	1.74167	2002010		1.74167	1408260	1.74167	1302860
			1.75	2151710	1.75	2035880	1.75	2129360	1.75	1997330		1.75	1409150	1.75	1302880
			1.75833	2149330	1.75833	2036950	1.75833	2137050	1.75833	2001790		1.75833	1397270	1.75833	1294740
			1.76667	2154790	1.76667	2041410	1.76667	2134620	1.76667	1995800		1.76667	1403700	1.76667	1300690
			1.775	2151940	1.775	2038370	1.775	2126370	1.775	1999870		1.775	1407920	1.775	1302250
			1.78333	2147750	1.78333	2038100	1.78333	2137220	1.78333	1998480		1.78333	1405720	1.78333	1304530
			1.79167	2149750	1.79167	2041070	1.79167	2130400	1.79167	1999930		1.79167	1405580	1.79167	1306880
			1.8	2157670	1.8	2032790	1.8	2135810	1.8	2002430		1.8	1403110	1.8	1300220
			1.80833	2157070	1.80833	2042150	1.80833	2132880	1.80833	1996990		1.80833	1406550	1.80833	1300900
			1.81667	2154190	1.81667	2039970	1.81667	2133600	1.81667	1992050		1.81667	1401310	1.81667	1300020
			1.825	2162630	1.825	2040450	1.825	2129380	1.825	1992480		1.825	1408830	1.825	1299310
			1.83333	2157520	1.83333	2040720	1.83333	2127440	1.83333	1996690		1.83333	1405560	1.83333	1296860
			1.84167	2158890	1.84167	2042850	1.84167	2130980	1.84167	1996430		1.84167	1408190	1.84167	1306650
			1.85	2157250	1.85	2036370	1.85	2132560	1.85	1998680		1.85	1405570	1.85	1291590
			1.85833	2163910	1.85833	2041390	1.85833	2139340	1.85833	1998100		1.85833	1406670	1.85833	1298820
			1.86667	2158030	1.86667	2036650	1.86667	2140040	1.86667	1997490		1.86667	1403620	1.86667	1302080
			1.875	2157960	1.875	2047910	1.875	2141420	1.875	1999420		1.875	1403170	1.875	1296730
			1.88333	2163230	1.88333	2041030	1.88333	2132190	1.88333	1995000		1.88333	1403370	1.88333	1292190
			1.89167	2162290	1.89167	2036850	1.89167	2137720	1.89167	2005980		1.89167	1403370	1.89167	1302130
			1.9	2161900	1.9	2040010	1.9	2135240	1.9	1992440		1.9	1402960	1.9	1287830
			1.90833	2154320	1.90833	2051330	1.90833	2137790	1.90833	2002360		1.90833	1410280	1.90833	1292000
			1.91667	2164490	1.91667	2044300	1.91667	2135070	1.91667	1992890		1.91667	1405230	1.91667	1293980
			1.925	2157550	1.925	2039590	1.925	2143200	1.925	2001660		1.925	1405390	1.925	1292770
			1.93333	2165280	1.93333	2045100	1.93333	2143860	1.93333	2002820		1.93333	1404620	1.93333	1298330
			1.94167	2161590	1.94167	2036550	1.94167	2140050	1.94167	1991010		1.94167	1405390	1.94167	1298430
			1.95	2167120	1.95	2037020	1.95	2136860	1.95	1995710		1.95	1403220	1.95	1300170
			1.95833	2170850	1.95833	2039650	1.95833	2140330	1.95833	2004870		1.95833	1399370	1.95833	1301610
			1.96667	2157680	1.96667	2042130	1.96667	2148520	1.96667	2004600		1.96667	1410340	1.96667	1296460
			1.975	2174260	1.975	2041290	1.975	2146620	1.975	2004570		1.975	1400080	1.975	1291300
			1.98333	2169050	1.98333	2048180	1.98333	2146750	1.98333	1995490		1.98333	1410560	1.98333	1293240
			1.99167	2170630	1.99167	2049230	1.99167	2143300	1.99167	1995230		1.99167	1400230	1.99167	1297330
			2	2164640	2	2042040	2	2147060	2	2005990		2	1402620	2	1299380
			2.00833	2169050	2.00833	2045740	2.00833	2141650	2.00833	2000230		2.00833	1400030	2.00833	1293470
			2.01667	2165260	2.01667	2042550	2.01667	2143900	2.01667	2000220		2.01667	1403750	2.01667	1295550
			2.025	2165090	2.025	2045270	2.025	2143980	2.025	2000090		2.025	1406050	2.025	1291510
			2.03333	2176320	2.03333	2049130	2.03333	2143110	2.03333	2000400		2.03333	1402950	2.03333	1296940
			2.04167	2160560	2.04167	2048680	2.04167	2145290	2.04167	1996750		2.04167	1404120	2.04167	1289100
			2.05	2177240	2.05	2050490	2.05	2144810	2.05	1999850		2.05	1404770	2.05	1295840
			2.05833	2169950	2.05833	2041620	2.05833	2142870	2.05833	2006020		2.05833	1404610	2.05833	1294670
			2.06667	2170000	2.06667	2049210	2.06667	2143290	2.06667	2000100		2.06667	1397110	2.06667	1297180
			2.075	2170660	2.075	2049600	2.075	2145830	2.075	2002540		2.075	1408220	2.075	1289000
			2.08333	2172130	2.08333	2047100	2.08333	2143940	2.08333	1999800		2.08333	1398120	2.08333	1291800
			2.09167	2170800	2.09167	2041450	2.09167	2150980	2.09167	1995490		2.09167	1407510	2.09167	1295320
			2.1	2171260	2.1	2044310	2.1	2145700	2.1	1995770		2.1	1408490	2.1	1297440
			2.10833	2170380	2.10833	2045950	2.10833	2146280	2.10833	2002100		2.10833	1401070	2.10833	1291760
			2.11667	2167690	2.11667	2047040	2.11667	2149430	2.11667	2004810		2.11667	1405680	2.11667	1291240
			2.125	2177310	2.125	2053650	2.125	2149810	2.125	2002820		2.125	1404790	2.125	1285570
			2.13333	2179530	2.13333	2051770	2.13333	2146750	2.13333	2001370		2.13333	1407810	2.13333	1292110
			2.14167	2178300	2.14167	2050150	2.14167	2159370	2.14167	1995140		2.14167	1402330	2.14167	1285480
			2.15	2174670	2.15	2048410	2.15	2149700	2.15	1998240		2.15	1406450	2.15	1285970
			2.15833	2172520	2.15833	2050540	2.15833	2157670	2.15833	1994170		2.15833	1410370	2.15833	1287970
			2.16667	2182970	2.16667	2053200	2.16667	2152100	2.16667	1995770		2.16667	1405070	2.16667	1284270
			2.175	2184830	2.175	2052600	2.175	2148370	2.175	2007050		2.175	1400880	2.175	1291330
			2.18333	2178660	2.18333	2050200	2.18333	2148140	2.18333	1995550		2.18333	1407970	2.18333	1292340
			2.19167	2172170	2.19167	2049710	2.19167	2149420	2.19167	1994580		2.19167	1396970	2.19167	1285970
			2.2	2177940	2.2	2055250	2.2	2151540	2.2	1997380		2.2	1405150	2.2	1293910
			2.20833	2172870	2.20833	2048010	2.20833	2153900	2.20833	1999730		2.20833	1397130	2.20833	1283140
			2.21667	2175040	2.21667	2048330	2.21667	2153480	2.21667	1999900		2.21667	1405340	2.21667	1281060
			2.225	2179230	2.225	2052310	2.225	2147350	2.225	1993190		2.225	1403350	2.225	1297490
			2.23333	2187160	2.23333	2048310	2.23333	2159590	2.23333	1999870		2.23333	1405390	2.23333	1290480
			2.24167	2181610	2.24167	2050130	2.24167	2150280	2.24167	2000720		2.24167	1405420	2.24167	1281070
			2.25	2188680	2.25	2047100	2.25	2160100	2.25	1997180		2.25	1398970	2.25	1293350
			2.25833	2178240	2.25833	2050570	2.25833	2159210	2.25833	2001210		2.25833	1405200	2.25833	1287110
			2.26667	2182280	2.26667	2045590	2.26667	2150730	2.26667	1995670		2.26667	1397180	2.26667	1291030
			2.275	2182430	2.275	2049710	2.275	2161340	2.275	1997130		2.275	1404650	2.275	1284950
			2.28333	2188090	2.28333	2052640	2.28333	2155950	2.28333	1994780		2.28333	1402660	2.28333	1277750
			2.29167	2185250	2.29167	2051030	2.29167	2157190	2.29167	1997880		2.29167	1396690	2.29167	1288850
			2.3	2192840	2.3	2042570	2.3	2154060	2.3	1996310		2.3	1395630	2.3	1285610
			2.30833	2190310	2.30833	2054210	2.30833	2150660	2.30833	1997120		2.30833	1397470	2.30833	1289270
			2.31667	2182090	2.31667	2053530	2.31667	2154650	2.31667	1999180		2.31667	1405970	2.31667	1292230
			2.325	2189990	2.325	2057260	2.325	2162910	2.325	2000420		2.325	1395520	2.325	1288130
			2.33333	2190110	2.33333	2055820	2.33333	2159020	2.33333	1995200		2.33333	1403650	2.33333	1288930
			2.34167	2188130	2.34167	2049420	2.34167	2156760	2.34167	2003380		2.34167	1404830	2.34167	1289730
			2.35	2190510	2.35	2055780	2.35	2162110	2.35	1993760		2.35	1407900	2.35	1281820
			2.35833	2190330	2.35833	2053840	2.35833	2168490	2.35833	1993760		2.35833	1401790	2.35833	1285510
			2.36667	2182640	2.36667	2057680	2.36667	2164480	2.36667	1996730		2.36667	1404930	2.36667	1284870
			2.375	2193500	2.375	2056270	2.375	2157730	2.375	2001830		2.375	1403810	2.375	1283620
			2.38333	2189600	2.38333	2056030	2.38333	2152700	2.38333	1999660		2.38333	1402950	2.38333	1289540
			2.39167	2182660	2.39167	2054120	2.39167	2161010	2.39167	1998800		2.39167	1403990	2.39167	1289000
			2.4	2191960	2.4	2049480	2.4	2166120	2.4	1999910		2.4	1403290	2.4	1280330
			2.40833	2185110	2.40833	2050770	2.40833	2164450	2.40833	1999670		2.40833	1401140	2.40833	1290420
			2.41667	2190830	2.41667	2054150	2.41667	2168620	2.41667	2001950		2.41667	1399750	2.41667	1282430
			2.425	2190080	2.425	2052460	2.425	2155390	2.425	1999470		2.425	1401110	2.425	1287700
			2.43333	2198530	2.43333	2041530	2.43333	2168850	2.43333	1993760		2.43333	1406520	2.43333	1281140
			2.44167	2188390	2.44167	2054610	2.44167	2161960	2.44167	2001630		2.44167	1401790	2.44167	1292250
			2.45	2188440	2.45	2052920	2.45	2163790	2.45	1995740		2.45	1406590	2.45	1278580
			2.45833	2193880	2.45833	2060190	2.45833	2162950	2.45833	2001580		2.45833	1403630	2.45833	1286610
			2.46667	2190160	2.46667	2050490	2.46667	2165600	2.46667	1994370		2.46667	1400980	2.46667	1288990
			2.475	2190940	2.475	2056180	2.475	2164810	2.475	1993200		2.475	1405410	2.475	1292800
			2.48333	2197140	2.48333	2057350	2.48333	2170230	2.48333	2001550		2.48333	1401610	2.48333	1280480
			2.49167	2198970	2.49167	2049960	2.49167	2166610	2.49167	1995170		2.49167	1398920	2.49167	1282970
			2.5	2199750	2.5	2050360	2.5	2160510	2.5	2001140		2.5	1401080	2.5	1290810
			2.50833	2191770	2.50833	2057730	2.50833	2163260	2.50833	1996780		2.50833	1402720	2.50833	1286600
			2.51667	2200980	2.51667	2056420	2.51667	2171890	2.51667	2000600		2.51667	1404540	2.51667	1284620
			2.525	2200990	2.525	2054160	2.525	2166770	2.525	2001520		2.525	1407700	2.525	1286300
			2.53333	2197280	2.53333	2061970	2.53333	2170830	2.53333	1994660		2.53333	1407520	2.53333	1289560
			2.54167	2206150	2.54167	2063810	2.54167	2166460	2.54167	1990770		2.54167	1400580	2.54167	1285680
			2.55	2200390	2.55	2056930	2.55	2173910	2.55	1996180		2.55	1395810	2.55	1281040
			2.55833	2194600	2.55833	2053690	2.55833	2169100	2.55833	2001280		2.55833	1404710	2.55833	1281090
			2.56667	2198920	2.56667	2055750	2.56667	2172910	2.56667	1993980		2.56667	1404780	2.56667	1282960
			2.575	2196860	2.575	2062020	2.575	2169600	2.575	1991990		2.575	1396800	2.575	1283410
			2.58333	2196700	2.58333	2055730	2.58333	2173610	2.58333	1997620		2.58333	1405730	2.58333	1282180
			2.59167	2196320	2.59167	2055920	2.59167	2164510	2.59167	2000270		2.59167	1399880	2.59167	1286070
			2.6	2203390	2.6	2063080	2.6	2174950	2.6	1997910		2.6	1400440	2.6	1285970
			2.60833	2200830	2.60833	2053980	2.60833	2174170	2.60833	1996380		2.60833	1406820	2.60833	1283490
			2.61667	2200140	2.61667	2057020	2.61667	2178960	2.61667	1998410		2.61667	1398010	2.61667	1281230
			2.625	2197890	2.625	2059130	2.625	2172130	2.625	1989160		2.625	1398600	2.625	1290580
			2.63333	2194910	2.63333	2058210	2.63333	2174190	2.63333	1992010		2.63333	1398570	2.63333	1281830
			2.64167	2200410	2.64167	2057280	2.64167	2166840	2.64167	1997720		2.64167	1401220	2.64167	1285000
			2.65	2202250	2.65	2059800	2.65	2169110	2.65	1995030		2.65	1402730	2.65	1281910
			2.65833	2203600	2.65833	2056860	2.65833	2173230	2.65833	1997650		2.65833	1404920	2.65833	1287420
			2.66667	2209790	2.66667	2058770	2.66667	2170680	2.66667	1997470		2.66667	1400970	2.66667	1284340
			2.675	2203040	2.675	2059020	2.675	2168650	2.675	1998060		2.675	1392600	2.675	1276100
			2.68333	2203480	2.68333	2058390	2.68333	2177300	2.68333	1992910		2.68333	1400850	2.68333	1274030
			2.69167	2208510	2.69167	2055750	2.69167	2181870	2.69167	1993480		2.69167	1407670	2.69167	1280590
			2.7	2207480	2.7	2060640	2.7	2184030	2.7	1996620		2.7	1399000	2.7	1289710
			2.70833	2204250	2.70833	2065460	2.70833	2170270	2.70833	1996690		2.70833	1403910	2.70833	1283870
			2.71667	2208010	2.71667	2060150	2.71667	2176840	2.71667	1993390		2.71667	1397650	2.71667	1291110
			2.725	2206170	2.725	2067140	2.725	2175340	2.725	2000040		2.725	1399160	2.725	1282500
			2.73333	2205700	2.73333	2063200	2.73333	2182790	2.73333	2008690		2.73333	1403440	2.73333	1274140
			2.74167	2204830	2.74167	2061550	2.74167	2179720	2.74167	1994080		2.74167	1401400	2.74167	1281300
			2.75	2205360	2.75	2054530	2.75	2172150	2.75	1998790		2.75	1403500	2.75	1277250
			2.75833	2215320	2.75833	2060420	2.75833	2175410	2.75833	2001470		2.75833	1395600	2.75833	1292680
			2.76667	2207720	2.76667	2061740	2.76667	2174060	2.76667	1998310		2.76667	1401480	2.76667	1276680
			2.775	2206080	2.775	2057050	2.775	2178210	2.775	2000850		2.775	1405670	2.775	1282510
			2.78333	2210260	2.78333	2057950	2.78333	2180230	2.78333	1996810		2.78333	1401490	2.78333	1275870
			2.79167	2207500	2.79167	2063560	2.79167	2181240	2.79167	1996040		2.79167	1401570	2.79167	1278220
			2.8	2207250	2.8	2059750	2.8	2177580	2.8	1995890		2.8	1399700	2.8	1279630
			2.80833	2212810	2.80833	2057260	2.80833	2180680	2.80833	2004400		2.80833	1400970	2.80833	1283900
			2.81667	2219670	2.81667	2065700	2.81667	2180110	2.81667	1995870		2.81667	1404610	2.81667	1272400
			2.825	2210260	2.825	2057450	2.825	2181670	2.825	1999330		2.825	1396350	2.825	1275420
			2.83333	2210260	2.83333	2053930	2.83333	2184320	2.83333	1995970		2.83333	1404700	2.83333	1281000
			2.84167	2215030	2.84167	2064170	2.84167	2181790	2.84167	1998130		2.84167	1403850	2.84167	1275000
			2.85	2207930	2.85	2059940	2.85	2175930	2.85	1994610		2.85	1399620	2.85	1285650
			2.85833	2213040	2.85833	2058120	2.85833	2184730	2.85833	1986570		2.85833	1400190	2.85833	1284070
			2.86667	2209760	2.86667	2059450	2.86667	2180710	2.86667	1999460		2.86667	1396360	2.86667	1284410
			2.875	2209990	2.875	2063810	2.875	2182030	2.875	1997530		2.875	1395450	2.875	1284300
			2.88333	2209840	2.88333	2061990	2.88333	2185330	2.88333	2002700		2.88333	1401080	2.88333	1290350
			2.89167	2212510	2.89167	2064160	2.89167	2184380	2.89167	1996360		2.89167	1397390	2.89167	1280010
			2.9	2214180	2.9	2063930	2.9	2187430	2.9	2001450		2.9	1396210	2.9	1283850
			2.90833	2216100	2.90833	2058610	2.90833	2191160	2.90833	1994480		2.90833	1399360	2.90833	1284050
			2.91667	2216400	2.91667	2057390	2.91667	2189630	2.91667	1997050		2.91667	1400570	2.91667	1282460
			2.925	2218890	2.925	2063270	2.925	2193700	2.925	1996010		2.925	1402050	2.925	1278650
			2.93333	2218690	2.93333	2055670	2.93333	2184940	2.93333	1997880		2.93333	1401090	2.93333	1277750
			2.94167	2215790	2.94167	2064820	2.94167	2182050	2.94167	1998770		2.94167	1402400	2.94167	1282460
			2.95	2217510	2.95	2058340	2.95	2181030	2.95	1997580		2.95	1399780	2.95	1277330
			2.95833	2221330	2.95833	2070470	2.95833	2189420	2.95833	1991930		2.95833	1403150	2.95833	1278550
			2.96667	2215290	2.96667	2065090	2.96667	2187490	2.96667	1998280		2.96667	1396380	2.96667	1275250
			2.975	2224910	2.975	2063280	2.975	2184320	2.975	1994960		2.975	1397630	2.975	1272540
			2.98333	2219350	2.98333	2062120	2.98333	2192100	2.98333	1993780		2.98333	1396850	2.98333	1283020
			2.99167	2218080	2.99167	2068690	2.99167	2188340	2.99167	2000660		2.99167	1397480	2.99167	1280670
			3	2216470	3	2065050	3	2186040	3	1996460		3	1397580	3	1281460
			3.00833	2218240	3.00833	2062710	3.00833	2187290	3.00833	1998800		3.00833	1405130	3.00833	1279860
			3.01667	2218580	3.01667	2061840	3.01667	2193710	3.01667	1997860		3.01667	1398310	3.01667	1280310
			3.025	2217330	3.025	2059830	3.025	2191510	3.025	1993180		3.025	1398150	3.025	1278080
			3.03333	2218210	3.03333	2064380	3.03333	2191730	3.03333	1996510		3.03333	1394710	3.03333	1278150
			3.04167	2218810	3.04167	2066380	3.04167	2193020	3.04167	1995060		3.04167	1397790	3.04167	1282890
			3.05	2216050	3.05	2067520	3.05	2194660	3.05	1998720		3.05	1396780	3.05	1281510
			3.05833	2219090	3.05833	2059610	3.05833	2192600	3.05833	1994420		3.05833	1402440	3.05833	1277620
			3.06667	2211610	3.06667	2071600	3.06667	2184550	3.06667	1998100		3.06667	1400230	3.06667	1278410
			3.075	2219720	3.075	2068280	3.075	2196390	3.075	1987920		3.075	1392980	3.075	1275340
			3.08333	2217420	3.08333	2063900	3.08333	2193250	3.08333	1998980		3.08333	1400460	3.08333	1282550
			3.09167	2209300	3.09167	2061310	3.09167	2188380	3.09167	1994340		3.09167	1392700	3.09167	1278400
			3.1	2216490	3.1	2061960	3.1	2193190	3.1	1999000		3.1	1395890	3.1	1284780
			3.10833	2214170	3.10833	2058790	3.10833	2186780	3.10833	1998460		3.10833	1401700	3.10833	1280000
			3.11667	2218030	3.11667	2064560	3.11667	2196110	3.11667	1997610		3.11667	1404360	3.11667	1275560
			3.125	2218580	3.125	2064080	3.125	2199310	3.125	1994820		3.125	1398450	3.125	1283320
			3.13333	2219200	3.13333	2072210	3.13333	2188200	3.13333	2000670		3.13333	1395750	3.13333	1274980
			3.14167	2223750	3.14167	2063490	3.14167	2193680	3.14167	1999930		3.14167	1400980	3.14167	1286500
			3.15	2216160	3.15	2065310	3.15	2193280	3.15	1993260		3.15	1397330	3.15	1280960
			3.15833	2222760	3.15833	2068670	3.15833	2192930	3.15833	1997590		3.15833	1399120	3.15833	1282700
			3.16667	2219460	3.16667	2058520	3.16667	2192420	3.16667	1991440		3.16667	1394420	3.16667	1284620
			3.175	2222810	3.175	2065070	3.175	2192850	3.175	1997400		3.175	1397920	3.175	1284090
			3.18333	2223770	3.18333	2063360	3.18333	2195320	3.18333	2002290		3.18333	1397110	3.18333	1283500
			3.19167	2217430	3.19167	2068370	3.19167	2196490	3.19167	1997280		3.19167	1393860	3.19167	1284470
			3.2	2219620	3.2	2065880	3.2	2199200	3.2	1999040		3.2	1391000	3.2	1275360
			3.20833	2224200	3.20833	2067860	3.20833	2199380	3.20833	1991130		3.20833	1399180	3.20833	1280040
			3.21667	2213660	3.21667	2068980	3.21667	2195530	3.21667	1995940		3.21667	1395060	3.21667	1275590
			3.225	2219100	3.225	2060500	3.225	2200590	3.225	1996460		3.225	1397570	3.225	1278990
			3.23333	2221390	3.23333	2068170	3.23333	2196400	3.23333	1994350		3.23333	1394270	3.23333	1283120
			3.24167	2211060	3.24167	2069320	3.24167	2199420	3.24167	1996300		3.24167	1401450	3.24167	1279080
			3.25	2224170	3.25	2062410	3.25	2196360	3.25	1994700		3.25	1403390	3.25	1283900
			3.25833	2219820	3.25833	2065790	3.25833	2198660	3.25833	1994550		3.25833	1396230	3.25833	1275340
			3.26667	2224750	3.26667	2063750	3.26667	2196510	3.26667	1995600		3.26667	1387420	3.26667	1273360
			3.275	2223620	3.275	2070550	3.275	2202420	3.275	2002410		3.275	1391950	3.275	1275080
			3.28333	2221690	3.28333	2067510	3.28333	2202390	3.28333	1987850		3.28333	1398890	3.28333	1278930
			3.29167	2219020	3.29167	2065070	3.29167	2196690	3.29167	1994950		3.29167	1395750	3.29167	1275440
			3.3	2223110	3.3	2070020	3.3	2201520	3.3	1992590		3.3	1400840	3.3	1282600
			3.30833	2225210	3.30833	2076770	3.30833	2206920	3.30833	1993590		3.30833	1390080	3.30833	1277560
			3.31667	2219220	3.31667	2065240	3.31667	2198180	3.31667	1990670		3.31667	1399410	3.31667	1276360
			3.325	2223170	3.325	2071520	3.325	2205690	3.325	1995230		3.325	1400240	3.325	1281480
			3.33333	2215350	3.33333	2071690	3.33333	2198710	3.33333	1995430		3.33333	1399750	3.33333	1277700
			3.34167	2228800	3.34167	2065520	3.34167	2194810	3.34167	1994170		3.34167	1388090	3.34167	1285080
			3.35	2224810	3.35	2063770	3.35	2200100	3.35	1988010		3.35	1402620	3.35	1279040
			3.35833	2225940	3.35833	2066770	3.35833	2200170	3.35833	2000280		3.35833	1390150	3.35833	1280570
			3.36667	2228230	3.36667	2073500	3.36667	2202950	3.36667	1990940		3.36667	1397310	3.36667	1275630
			3.375	2227990	3.375	2069880	3.375	2203130	3.375	1995430		3.375	1392440	3.375	1274920
			3.38333	2225480	3.38333	2066110	3.38333	2202500	3.38333	1988800		3.38333	1397780	3.38333	1273050
			3.39167	2219280	3.39167	2078620	3.39167	2212850	3.39167	1996550		3.39167	1398230	3.39167	1274520
			3.4	2229330	3.4	2069650	3.4	2205430	3.4	1990670		3.4	1395820	3.4	1278430
			3.40833	2222760	3.40833	2070850	3.40833	2208220	3.40833	1994490		3.40833	1400090	3.40833	1277280
			3.41667	2223570	3.41667	2066080	3.41667	2197710	3.41667	1993860		3.41667	1394970	3.41667	1272500
			3.425	2226070	3.425	2065030	3.425	2199000	3.425	1993510		3.425	1400880	3.425	1274800
			3.43333	2225950	3.43333	2071040	3.43333	2212020	3.43333	1996650		3.43333	1390240	3.43333	1290820
			3.44167	2228040	3.44167	2063280	3.44167	2196130	3.44167	1994340		3.44167	1394290	3.44167	1278890
			3.45	2221670	3.45	2072920	3.45	2205180	3.45	1991300		3.45	1391980	3.45	1273360
			3.45833	2222260	3.45833	2067080	3.45833	2206780	3.45833	1989240		3.45833	1395670	3.45833	1279760
			3.46667	2231020	3.46667	2071200	3.46667	2205380	3.46667	1993720		3.46667	1398320	3.46667	1284810
			3.475	2230920	3.475	2069910	3.475	2205070	3.475	1988570		3.475	1395600	3.475	1273140
			3.48333	2229800	3.48333	2077230	3.48333	2205820	3.48333	1989010		3.48333	1397980	3.48333	1279350
			3.49167	2227140	3.49167	2067800	3.49167	2207570	3.49167	1990260		3.49167	1395060	3.49167	1283510
			3.5	2238690	3.5	2074020	3.5	2207750	3.5	1989670		3.5	1396030	3.5	1282600
			3.50833	2236700	3.50833	2068640	3.50833	2205240	3.50833	1996240		3.50833	1391440	3.50833	1284250
			3.51667	2235350	3.51667	2071020	3.51667	2208270	3.51667	1983600		3.51667	1397570	3.51667	1275400
			3.525	2225140	3.525	2078930	3.525	2210120	3.525	1997490		3.525	1395220	3.525	1270810
			3.53333	2232300	3.53333	2076260	3.53333	2207300	3.53333	1993800		3.53333	1396700	3.53333	1277010
			3.54167	2233870	3.54167	2065400	3.54167	2213840	3.54167	1998690		3.54167	1401540	3.54167	1275460
			3.55	2232110	3.55	2071480	3.55	2206440	3.55	1990990		3.55	1396070	3.55	1274540
			3.55833	2231250	3.55833	2071270	3.55833	2214210	3.55833	1994630		3.55833	1401850	3.55833	1267670
			3.56667	2236370	3.56667	2072320	3.56667	2211160	3.56667	1998520		3.56667	1393120	3.56667	1272450
			3.575	2227320	3.575	2072370	3.575	2206780	3.575	1992220		3.575	1391570	3.575	1276060
			3.58333	2238830	3.58333	2071990	3.58333	2210140	3.58333	1997740		3.58333	1393600	3.58333	1272210
			3.59167	2236690	3.59167	2071590	3.59167	2217820	3.59167	1990910		3.59167	1396370	3.59167	1283340
			3.6	2228010	3.6	2068250	3.6	2211340	3.6	1994580		3.6	1393880	3.6	1281870
			3.60833	2234620	3.60833	2069300	3.60833	2199850	3.60833	1996410		3.60833	1389810	3.60833	1270870
			3.61667	2236630	3.61667	2066510	3.61667	2215750	3.61667	1995650		3.61667	1400360	3.61667	1277180
			3.625	2231420	3.625	2072990	3.625	2210690	3.625	1985660		3.625	1391430	3.625	1279960
			3.63333	2235520	3.63333	2070310	3.63333	2210870	3.63333	1997220		3.63333	1397280	3.63333	1275310
			3.64167	2235700	3.64167	2075270	3.64167	2210090	3.64167	1988030		3.64167	1393830	3.64167	1279510
			3.65	2234240	3.65	2067510	3.65	2213490	3.65	1994080		3.65	1397670	3.65	1275760
			3.65833	2238180	3.65833	2076080	3.65833	2212080	3.65833	1997680		3.65833	1401050	3.65833	1279590
			3.66667	2238020	3.66667	2076800	3.66667	2205780	3.66667	1993580		3.66667	1394910	3.66667	1270610
			3.675	2231260	3.675	2071920	3.675	2215040	3.675	1989570		3.675	1399430	3.675	1270600
			3.68333	2239510	3.68333	2075610	3.68333	2214480	3.68333	1995700		3.68333	1391470	3.68333	1278090
			3.69167	2242790	3.69167	2070230	3.69167	2211760	3.69167	1988250		3.69167	1398020	3.69167	1273000
			3.7	2236280	3.7	2069930	3.7	2210830	3.7	1993710		3.7	1390550	3.7	1282290
			3.70833	2240890	3.70833	2067280	3.70833	2214480	3.70833	1991090		3.70833	1395830	3.70833	1282480
			3.71667	2234590	3.71667	2074640	3.71667	2214100	3.71667	1993070		3.71667	1396640	3.71667	1276910
			3.725	2239380	3.725	2075180	3.725	2213250	3.725	1994380		3.725	1391600	3.725	1278340
			3.73333	2237280	3.73333	2070490	3.73333	2220250	3.73333	1989130		3.73333	1397770	3.73333	1276070
			3.74167	2238500	3.74167	2069030	3.74167	2217830	3.74167	1995550		3.74167	1391270	3.74167	1284420
			3.75	2240500	3.75	2074070	3.75	2221540	3.75	1995090		3.75	1396360	3.75	1275210
			3.75833	2244010	3.75833	2070810	3.75833	2218350	3.75833	1994240		3.75833	1391600	3.75833	1277130
			3.76667	2234540	3.76667	2068250	3.76667	2212850	3.76667	1993080		3.76667	1389410	3.76667	1275710
			3.775	2246780	3.775	2075230	3.775	2213860	3.775	1987840		3.775	1390160	3.775	1277290
			3.78333	2243810	3.78333	2065870	3.78333	2226290	3.78333	1990840		3.78333	1393170	3.78333	1278150
			3.79167	2238740	3.79167	2073590	3.79167	2218200	3.79167	1996400		3.79167	1387730	3.79167	1274450
			3.8	2242140	3.8	2074270	3.8	2217560	3.8	1994440		3.8	1390740	3.8	1275060
			3.80833	2240590	3.80833	2073660	3.80833	2223260	3.80833	1999820		3.80833	1393880	3.80833	1276620
			3.81667	2241640	3.81667	2078070	3.81667	2214960	3.81667	1994980		3.81667	1389330	3.81667	1275790
			3.825	2239890	3.825	2073340	3.825	2216800	3.825	1987240		3.825	1392380	3.825	1285830
			3.83333	2240470	3.83333	2068460	3.83333	2220730	3.83333	1995130		3.83333	1396330	3.83333	1280310
			3.84167	2242650	3.84167	2069390	3.84167	2222350	3.84167	1993870		3.84167	1395280	3.84167	1282710
			3.85	2248300	3.85	2069990	3.85	2220270	3.85	1994640		3.85	1385070	3.85	1269010
			3.85833	2250220	3.85833	2072070	3.85833	2215090	3.85833	1997160		3.85833	1391450	3.85833	1278440
			3.86667	2243650	3.86667	2073770	3.86667	2221020	3.86667	1991150		3.86667	1393520	3.86667	1278920
			3.875	2242050	3.875	2076560	3.875	2212530	3.875	1987860		3.875	1402510	3.875	1278750
			3.88333	2251700	3.88333	2076030	3.88333	2219490	3.88333	1991170		3.88333	1396230	3.88333	1281590
			3.89167	2244480	3.89167	2077430	3.89167	2216380	3.89167	1991780		3.89167	1394150	3.89167	1278190
			3.9	2239570	3.9	2074050	3.9	2221650	3.9	1993690		3.9	1388360	3.9	1270310
			3.90833	2246800	3.90833	2074470	3.90833	2222730	3.90833	1997360		3.90833	1395710	3.90833	1280520
			3.91667	2249110	3.91667	2082280	3.91667	2224900	3.91667	1988490		3.91667	1390840	3.91667	1270740
			3.925	2252730	3.925	2073980	3.925	2220870	3.925	1994810		3.925	1393870	3.925	1277400
			3.93333	2242250	3.93333	2073170	3.93333	2218240	3.93333	1986750		3.93333	1389270	3.93333	1278570
			3.94167	2235360	3.94167	2074950	3.94167	2221410	3.94167	1992900		3.94167	1394980	3.94167	1273600
			3.95	2243640	3.95	2077710	3.95	2229800	3.95	1992290		3.95	1392790	3.95	1274990
			3.95833	2245320	3.95833	2076220	3.95833	2224540	3.95833	1990980		3.95833	1397440	3.95833	1274920
			3.96667	2250680	3.96667	2071570	3.96667	2227310	3.96667	1993970		3.96667	1396070	3.96667	1275670
			3.975	2245630	3.975	2077410	3.975	2228290	3.975	1999170		3.975	1402570	3.975	1279840
			3.98333	2248220	3.98333	2077240	3.98333	2219190	3.98333	1988620		3.98333	1392870	3.98333	1279970
			3.99167	2245350	3.99167	2079430	3.99167	2231940	3.99167	1991460		3.99167	1391870	3.99167	1274220
			4	2244070	4	2077220	4	2225080	4	1992910		4	1383660	4	1267960
			4.00833	2248370	4.00833	2082020	4.00833	2224060	4.00833	1998130		4.00833	1388990	4.00833	1274020
			4.01667	2248140	4.01667	2078610	4.01667	2224910	4.01667	1985900		4.01667	1396250	4.01667	1270500
			4.025	2244390	4.025	2077030	4.025	2227880	4.025	1992740		4.025	1391980	4.025	1276650
			4.03333	2244470	4.03333	2081160	4.03333	2225710	4.03333	1990590		4.03333	1390530	4.03333	1283070
			4.04167	2256780	4.04167	2079320	4.04167	2232100	4.04167	1996760		4.04167	1392660	4.04167	1277210
			4.05	2257550	4.05	2073470	4.05	2231620	4.05	1991410		4.05	1390810	4.05	1281930
			4.05833	2250930	4.05833	2076090	4.05833	2231520	4.05833	1993930		4.05833	1395040	4.05833	1271700
			4.06667	2256150	4.06667	2080120	4.06667	2230730	4.06667	1993920		4.06667	1390570	4.06667	1275490
			4.075	2257720	4.075	2074750	4.075	2239010	4.075	1986410		4.075	1397100	4.075	1277550
			4.08333	2261680	4.08333	2078350	4.08333	2229020	4.08333	1990360		4.08333	1386620	4.08333	1269350
			4.09167	2257440	4.09167	2077430	4.09167	2234220	4.09167	1994960		4.09167	1392690	4.09167	1277370
			4.1	2257690	4.1	2082230	4.1	2227850	4.1	1988660		4.1	1389440	4.1	1280400
			4.10833	2266170	4.10833	2074160	4.10833	2232670	4.10833	1998180		4.10833	1386730	4.10833	1279380
			4.11667	2257720	4.11667	2077020	4.11667	2226990	4.11667	1989340		4.11667	1390180	4.11667	1273600
			4.125	2266620	4.125	2077300	4.125	2226520	4.125	1990170		4.125	1388030	4.125	1283390
			4.13333	2264310	4.13333	2076720	4.13333	2230500	4.13333	1995410		4.13333	1391460	4.13333	1272810
			4.14167	2265790	4.14167	2076510	4.14167	2232370	4.14167	1991690		4.14167	1391550	4.14167	1271440
			4.15	2262950	4.15	2082310	4.15	2231410	4.15	1983810		4.15	1393910	4.15	1275790
			4.15833	2265050	4.15833	2077760	4.15833	2231990	4.15833	1995480		4.15833	1390420	4.15833	1281360
			4.16667	2265030	4.16667	2079150	4.16667	2228950	4.16667	1996830		4.16667	1402820	4.16667	1269060
			4.175	2262980	4.175	2081510	4.175	2229300	4.175	1992410		4.175	1390060	4.175	1274370
			4.18333	2268370	4.18333	2076160	4.18333	2235330	4.18333	1994660		4.18333	1393620	4.18333	1277990
			4.19167	2261600	4.19167	2079960	4.19167	2231850	4.19167	1991080		4.19167	1392150	4.19167	1273070
			4.2	2257090	4.2	2077170	4.2	2232920	4.2	1988860		4.2	1389500	4.2	1279200
			4.20833	2267580	4.20833	2081420	4.20833	2235960	4.20833	1984530		4.20833	1387160	4.20833	1277280
			4.21667	2263720	4.21667	2080030	4.21667	2235490	4.21667	1992050		4.21667	1387010	4.21667	1269490
			4.225	2259240	4.225	2073980	4.225	2238710	4.225	1990900		4.225	1388420	4.225	1266590
			4.23333	2263980	4.23333	2078180	4.23333	2237850	4.23333	1991190		4.23333	1388170	4.23333	1271090
			4.24167	2265490	4.24167	2079120	4.24167	2235510	4.24167	1983950		4.24167	1387740	4.24167	1277930
			4.25	2264710	4.25	2077850	4.25	2234280	4.25	1989810		4.25	1388590	4.25	1280340
			4.25833	2271210	4.25833	2084320	4.25833	2232990	4.25833	1996450		4.25833	1391610	4.25833	1271290
			4.26667	2262760	4.26667	2075980	4.26667	2234110	4.26667	1986860		4.26667	1382360	4.26667	1270660
			4.275	2266580	4.275	2080620	4.275	2244000	4.275	1987840		4.275	1393320	4.275	1281010
			4.28333	2266340	4.28333	2072910	4.28333	2235990	4.28333	1994600		4.28333	1394090	4.28333	1271900
			4.29167	2262550	4.29167	2078760	4.29167	2241810	4.29167	1989740		4.29167	1390920	4.29167	1268760
			4.3	2258800	4.3	2084380	4.3	2231390	4.3	1991580		4.3	1388970	4.3	1279450
			4.30833	2263480	4.30833	2081530	4.30833	2239060	4.30833	1992700		4.30833	1386310	4.30833	1279530
			4.31667	2270720	4.31667	2069910	4.31667	2243260	4.31667	1993280		4.31667	1396380	4.31667	1271560
			4.325	2261810	4.325	2078110	4.325	2236540	4.325	1995880		4.325	1388240	4.325	1271240
			4.33333	2263790	4.33333	2075360	4.33333	2238370	4.33333	1993400		4.33333	1387140	4.33333	1274450
			4.34167	2266260	4.34167	2080360	4.34167	2238130	4.34167	1995710		4.34167	1393680	4.34167	1277480
			4.35	2261450	4.35	2083490	4.35	2241830	4.35	1987870		4.35	1385710	4.35	1276130
			4.35833	2269450	4.35833	2082610	4.35833	2243510	4.35833	1990690		4.35833	1390320	4.35833	1277050
			4.36667	2270070	4.36667	2082110	4.36667	2235690	4.36667	1993270		4.36667	1388690	4.36667	1279530
			4.375	2269480	4.375	2081410	4.375	2235700	4.375	1989790		4.375	1395360	4.375	1266220
			4.38333	2276090	4.38333	2076000	4.38333	2242650	4.38333	1992090		4.38333	1384710	4.38333	1278230
			4.39167	2266790	4.39167	2077480	4.39167	2242150	4.39167	1989610		4.39167	1392450	4.39167	1282800
			4.4	2269940	4.4	2088380	4.4	2236410	4.4	1985040		4.4	1390880	4.4	1277240
			4.40833	2266060	4.40833	2082280	4.40833	2245760	4.40833	1991460		4.40833	1392560	4.40833	1273470
			4.41667	2275790	4.41667	2084600	4.41667	2248840	4.41667	1990990		4.41667	1390470	4.41667	1281550
			4.425	2273710	4.425	2078180	4.425	2238060	4.425	1993560		4.425	1390460	4.425	1283810
			4.43333	2270840	4.43333	2079080	4.43333	2241830	4.43333	1992970		4.43333	1387730	4.43333	1278930
			4.44167	2274090	4.44167	2080800	4.44167	2242580	4.44167	1987090		4.44167	1393450	4.44167	1283350
			4.45	2274530	4.45	2075490	4.45	2245520	4.45	1994640		4.45	1389630	4.45	1275760
			4.45833	2270140	4.45833	2081330	4.45833	2237750	4.45833	1989370		4.45833	1395120	4.45833	1274630
			4.46667	2275150	4.46667	2084780	4.46667	2235560	4.46667	1995100		4.46667	1387350	4.46667	1268410
			4.475	2275210	4.475	2082520	4.475	2243560	4.475	1996400		4.475	1386240	4.475	1279800
			4.48333	2274200	4.48333	2084650	4.48333	2246230	4.48333	1992540		4.48333	1389970	4.48333	1272480
			4.49167	2273290	4.49167	2082500	4.49167	2245690	4.49167	1987770		4.49167	1384770	4.49167	1270250
			4.5	2275240	4.5	2077240	4.5	2245710	4.5	1989290		4.5	1391590	4.5	1268700
			4.50833	2273300	4.50833	2084710	4.50833	2256180	4.50833	1988540		4.50833	1386700	4.50833	1272700
			4.51667	2280500	4.51667	2083100	4.51667	2244740	4.51667	1994990		4.51667	1383340	4.51667	1281410
			4.525	2277270	4.525	2079580	4.525	2242600	4.525	1990280		4.525	1392200	4.525	1277850
			4.53333	2280010	4.53333	2081490	4.53333	2237220	4.53333	1993090		4.53333	1394070	4.53333	1269190
			4.54167	2269450	4.54167	2080240	4.54167	2243070	4.54167	1990800		4.54167	1389870	4.54167	1278480
			4.55	2272880	4.55	2082500	4.55	2246130	4.55	1983740		4.55	1391210	4.55	1269770
			4.55833	2272370	4.55833	2084160	4.55833	2247320	4.55833	1989360		4.55833	1395270	4.55833	1271730
			4.56667	2276640	4.56667	2080640	4.56667	2248240	4.56667	1987000		4.56667	1389830	4.56667	1279810
			4.575	2273580	4.575	2085130	4.575	2247190	4.575	1990650		4.575	1389180	4.575	1283210
			4.58333	2276010	4.58333	2080230	4.58333	2248630	4.58333	1985490		4.58333	1383030	4.58333	1277150
			4.59167	2274910	4.59167	2082910	4.59167	2239240	4.59167	1987750		4.59167	1392800	4.59167	1277920
			4.6	2271980	4.6	2088350	4.6	2245920	4.6	1986410		4.6	1386290	4.6	1271760
			4.60833	2279950	4.60833	2083040	4.60833	2236230	4.60833	1991540		4.60833	1383380	4.60833	1273200
			4.61667	2272010	4.61667	2080960	4.61667	2249820	4.61667	1982080		4.61667	1382400	4.61667	1275980
			4.625	2269420	4.625	2079680	4.625	2254200	4.625	1989940		4.625	1385960	4.625	1272170
			4.63333	2283060	4.63333	2079530	4.63333	2251050	4.63333	1988580		4.63333	1390430	4.63333	1276300
			4.64167	2278700	4.64167	2085220	4.64167	2245530	4.64167	1994010		4.64167	1386100	4.64167	1274970
			4.65	2279350	4.65	2076990	4.65	2254760	4.65	1986470		4.65	1381280	4.65	1273800
			4.65833	2278070	4.65833	2082770	4.65833	2250650	4.65833	1988830		4.65833	1378490	4.65833	1266920
			4.66667	2282110	4.66667	2081540	4.66667	2251950	4.66667	1984460		4.66667	1388100	4.66667	1276490
			4.675	2284430	4.675	2083080	4.675	2248440	4.675	1989070		4.675	1385180	4.675	1275960
			4.68333	2286930	4.68333	2076340	4.68333	2245820	4.68333	1987410		4.68333	1392860	4.68333	1277490
			4.69167	2274960	4.69167	2088530	4.69167	2254500	4.69167	1987590		4.69167	1387560	4.69167	1274100
			4.7	2272900	4.7	2082180	4.7	2251420	4.7	1990000		4.7	1389940	4.7	1273000
			4.70833	2275170	4.70833	2090030	4.70833	2257770	4.70833	1980880		4.70833	1381110	4.70833	1276010
			4.71667	2282670	4.71667	2083060	4.71667	2259180	4.71667	1988230		4.71667	1383500	4.71667	1279210
			4.725	2281710	4.725	2082730	4.725	2249310	4.725	1983310		4.725	1388480	4.725	1276040
			4.73333	2289630	4.73333	2081650	4.73333	2254680	4.73333	1983030		4.73333	1388070	4.73333	1270780
			4.74167	2284330	4.74167	2087070	4.74167	2258570	4.74167	1984350		4.74167	1388430	4.74167	1277610
			4.75	2285220	4.75	2082750	4.75	2262870	4.75	1987780		4.75	1395760	4.75	1277750
			4.75833	2286050	4.75833	2080610	4.75833	2253920	4.75833	1987420		4.75833	1384590	4.75833	1275970
			4.76667	2282860	4.76667	2080110	4.76667	2256690	4.76667	1988520		4.76667	1381700	4.76667	1269910
			4.775	2276060	4.775	2081910	4.775	2255300	4.775	1990930		4.775	1382490	4.775	1271820
			4.78333	2270600	4.78333	2081830	4.78333	2256030	4.78333	1988330		4.78333	1397570	4.78333	1273700
			4.79167	2284710	4.79167	2088430	4.79167	2262720	4.79167	1993810		4.79167	1393630	4.79167	1274220
			4.8	2283440	4.8	2078550	4.8	2261330	4.8	1989760		4.8	1384150	4.8	1270160
			4.80833	2286130	4.80833	2083320	4.80833	2253680	4.80833	1985260		4.80833	1385580	4.80833	1274920
			4.81667	2281800	4.81667	2082840	4.81667	2257820	4.81667	1995700		4.81667	1381090	4.81667	1274520
			4.825	2288080	4.825	2083390	4.825	2259590	4.825	1991230		4.825	1393560	4.825	1267150
			4.83333	2283510	4.83333	2078860	4.83333	2254020	4.83333	1983790		4.83333	1384350	4.83333	1279060
			4.84167	2288640	4.84167	2082890	4.84167	2257150	4.84167	1988430		4.84167	1383840	4.84167	1278540
			4.85	2280730	4.85	2087700	4.85	2251360	4.85	1992960		4.85	1391930	4.85	1275550
			4.85833	2284460	4.85833	2089650	4.85833	2260870	4.85833	1989460		4.85833	1385770	4.85833	1276180
			4.86667	2281210	4.86667	2081740	4.86667	2250060	4.86667	1986930		4.86667	1381910	4.86667	1270690
			4.875	2280440	4.875	2089180	4.875	2253660	4.875	1989200		4.875	1387570	4.875	1269000
			4.88333	2289460	4.88333	2077500	4.88333	2257470	4.88333	1981040		4.88333	1390940	4.88333	1281210
			4.89167	2279580	4.89167	2082710	4.89167	2255860	4.89167	1988120		4.89167	1381750	4.89167	1274310
			4.9	2287680	4.9	2086130	4.9	2259170	4.9	1989300		4.9	1388480	4.9	1273850
			4.90833	2286530	4.90833	2085800	4.90833	2256960	4.90833	1988470		4.90833	1386860	4.90833	1272080
			4.91667	2291400	4.91667	2084000	4.91667	2264420	4.91667	1991430		4.91667	1385020	4.91667	1267290
			4.925	2284530	4.925	2081510	4.925	2267430	4.925	1988480		4.925	1386860	4.925	1275890
			4.93333	2289180	4.93333	2086600	4.93333	2264000	4.93333	1995480		4.93333	1380320	4.93333	1278550
			4.94167	2284120	4.94167	2084100	4.94167	2261590	4.94167	1985410		4.94167	1386370	4.94167	1277620
			4.95	2289220	4.95	2084320	4.95	2267790	4.95	1990260		4.95	1387730	4.95	1271910
			4.95833	2283680	4.95833	2084100	4.95833	2262760	4.95833	1987040		4.95833	1384030	4.95833	1271050
			4.96667	2283090	4.96667	2077050	4.96667	2261010	4.96667	1990750		4.96667	1383250	4.96667	1268020
			4.975	2284830	4.975	2084760	4.975	2257270	4.975	1988470		4.975	1388580	4.975	1270960
			4.98333	2283160	4.98333	2087850	4.98333	2265380	4.98333	1988970		4.98333	1386440	4.98333	1280200
			4.99167	2282130	4.99167	2083170	4.99167	2260910	4.99167	1995330		4.99167	1380140	4.99167	1273490
			5	2291960	5	2081620	5	2264660	5	1981700		5	1383430	5	1271080
			5.00833	2291060	5.00833	2084730	5.00833	2260110	5.00833	1986750		5.00833	1380840	5.00833	1274530
			5.01667	2284320	5.01667	2086600	5.01667	2259870	5.01667	1985540		5.01667	1374130	5.01667	1271290
			5.025	2285130	5.025	2087640	5.025	2263060	5.025	1991380		5.025	1388310	5.025	1271910
			5.03333	2293160	5.03333	2079030	5.03333	2258670	5.03333	1987230		5.03333	1380740	5.03333	1275570
			5.04167	2290620	5.04167	2078830	5.04167	2253630	5.04167	1994490		5.04167	1387300	5.04167	1280690
			5.05	2289050	5.05	2082820	5.05	2265450	5.05	1987930		5.05	1387330	5.05	1272220
			5.05833	2296780	5.05833	2090700	5.05833	2262670	5.05833	1988710		5.05833	1387710	5.05833	1272010
			5.06667	2291140	5.06667	2086780	5.06667	2262760	5.06667	1988310		5.06667	1385370	5.06667	1267340
			5.075	2288530	5.075	2089400	5.075	2264040	5.075	1993660		5.075	1389250	5.075	1276520
			5.08333	2287760	5.08333	2083480	5.08333	2265440	5.08333	1986590		5.08333	1383920	5.08333	1274710
			5.09167	2290240	5.09167	2083990	5.09167	2263530	5.09167	1987170		5.09167	1390750	5.09167	1274170
			5.1	2285460	5.1	2085520	5.1	2261950	5.1	1985930		5.1	1383170	5.1	1277460
			5.10833	2286100	5.10833	2084600	5.10833	2261670	5.10833	1992930		5.10833	1382650	5.10833	1273640
			5.11667	2283270	5.11667	2089560	5.11667	2267550	5.11667	1988540		5.11667	1384300	5.11667	1276580
			5.125	2287580	5.125	2083850	5.125	2269210	5.125	1984710		5.125	1387550	5.125	1278980
			5.13333	2292520	5.13333	2088780	5.13333	2266730	5.13333	1974990		5.13333	1387120	5.13333	1272140
			5.14167	2289280	5.14167	2094350	5.14167	2266320	5.14167	1987880		5.14167	1384340	5.14167	1277580
			5.15	2288660	5.15	2090710	5.15	2268080	5.15	1998850		5.15	1373850	5.15	1273640
			5.15833	2292990	5.15833	2089690	5.15833	2265990	5.15833	1989260		5.15833	1382690	5.15833	1269920
			5.16667	2291730	5.16667	2086460	5.16667	2267140	5.16667	1988800		5.16667	1383090	5.16667	1281050
			5.175	2299500	5.175	2089440	5.175	2263280	5.175	1991150		5.175	1381610	5.175	1269540
			5.18333	2289570	5.18333	2085480	5.18333	2271980	5.18333	1987280		5.18333	1379620	5.18333	1273570
			5.19167	2299300	5.19167	2084450	5.19167	2266920	5.19167	1985960		5.19167	1379410	5.19167	1276480
			5.2	2290180	5.2	2088500	5.2	2268070	5.2	1998240		5.2	1384440	5.2	1267980
			5.20833	2290980	5.20833	2086300	5.20833	2270710	5.20833	1992000		5.20833	1386780	5.20833	1268990
			5.21667	2296380	5.21667	2088190	5.21667	2269560	5.21667	1988410		5.21667	1384650	5.21667	1269200
			5.225	2295520	5.225	2082970	5.225	2267900	5.225	1992140		5.225	1388530	5.225	1278640
			5.23333	2291230	5.23333	2085220	5.23333	2267480	5.23333	1988370		5.23333	1386450	5.23333	1276790
			5.24167	2291210	5.24167	2083970	5.24167	2268040	5.24167	1988300		5.24167	1383320	5.24167	1269130
			5.25	2294600	5.25	2082000	5.25	2270730	5.25	1983110		5.25	1377860	5.25	1269200
			5.25833	2300000	5.25833	2084570	5.25833	2266360	5.25833	1998680		5.25833	1383350	5.25833	1275200
			5.26667	2291870	5.26667	2087050	5.26667	2271190	5.26667	1994830		5.26667	1382080	5.26667	1278970
			5.275	2292980	5.275	2092250	5.275	2267390	5.275	1992950		5.275	1389780	5.275	1281260
			5.28333	2292300	5.28333	2092020	5.28333	2269220	5.28333	1992920		5.28333	1380670	5.28333	1269370
			5.29167	2303600	5.29167	2093630	5.29167	2271960	5.29167	1989480		5.29167	1388220	5.29167	1272250
			5.3	2295200	5.3	2085090	5.3	2272040	5.3	1990280		5.3	1387030	5.3	1273150
			5.30833	2291290	5.30833	2091050	5.30833	2268990	5.30833	1988170		5.30833	1381260	5.30833	1272340
			5.31667	2292390	5.31667	2090050	5.31667	2269920	5.31667	1984510		5.31667	1383690	5.31667	1275500
			5.325	2298670	5.325	2090670	5.325	2274520	5.325	1988220		5.325	1391270	5.325	1272820
			5.33333	2291680	5.33333	2084200	5.33333	2269800	5.33333	1991720		5.33333	1382400	5.33333	1279500
			5.34167	2293780	5.34167	2090320	5.34167	2271620	5.34167	1988710		5.34167	1383430	5.34167	1277670
			5.35	2298330	5.35	2091060	5.35	2272180	5.35	1984500		5.35	1388960	5.35	1274710
			5.35833	2299980	5.35833	2081720	5.35833	2272790	5.35833	1991990		5.35833	1386700	5.35833	1272250
			5.36667	2295660	5.36667	2091140	5.36667	2274980	5.36667	1993920		5.36667	1385200	5.36667	1266140
			5.375	2298840	5.375	2085120	5.375	2271870	5.375	1982390		5.375	1386880	5.375	1272610
			5.38333	2296800	5.38333	2087930	5.38333	2273080	5.38333	1993500		5.38333	1372730	5.38333	1275370
			5.39167	2300160	5.39167	2084880	5.39167	2273320	5.39167	1988800		5.39167	1381820	5.39167	1274710
			5.4	2301060	5.4	2088650	5.4	2275450	5.4	1992470		5.4	1382310	5.4	1273690
			5.40833	2293310	5.40833	2089580	5.40833	2278420	5.40833	1989370		5.40833	1377980	5.40833	1276970
			5.41667	2294760	5.41667	2089470	5.41667	2270030	5.41667	1987310		5.41667	1382750	5.41667	1276100
			5.425	2298860	5.425	2088730	5.425	2273760	5.425	1988310		5.425	1381400	5.425	1276550
			5.43333	2302770	5.43333	2091130	5.43333	2264720	5.43333	1983550		5.43333	1382270	5.43333	1268170
			5.44167	2296600	5.44167	2086170	5.44167	2271330	5.44167	1990020		5.44167	1384340	5.44167	1270430
			5.45	2298380	5.45	2097890	5.45	2266660	5.45	1985720		5.45	1381830	5.45	1273320
			5.45833	2299630	5.45833	2081670	5.45833	2270570	5.45833	1991120		5.45833	1389970	5.45833	1272890
			5.46667	2303020	5.46667	2086910	5.46667	2272740	5.46667	1992410		5.46667	1375380	5.46667	1276890
			5.475	2299530	5.475	2092830	5.475	2273240	5.475	1990700		5.475	1382310	5.475	1275950
			5.48333	2298530	5.48333	2087210	5.48333	2279860	5.48333	1991960		5.48333	1384790	5.48333	1273170
			5.49167	2294910	5.49167	2093160	5.49167	2280780	5.49167	1987120		5.49167	1383190	5.49167	1270490
			5.5	2296900	5.5	2089770	5.5	2281000	5.5	1980690		5.5	1381720	5.5	1271840
			5.50833	2307350	5.50833	2090850	5.50833	2272480	5.50833	1986020		5.50833	1377720	5.50833	1264690
			5.51667	2301330	5.51667	2093630	5.51667	2276110	5.51667	1983480		5.51667	1387180	5.51667	1276550
			5.525	2302680	5.525	2093120	5.525	2277220	5.525	1983020		5.525	1382740	5.525	1273390
			5.53333	2297760	5.53333	2086440	5.53333	2281990	5.53333	1982880		5.53333	1383340	5.53333	1270430
			5.54167	2308030	5.54167	2093830	5.54167	2285400	5.54167	1986070		5.54167	1375960	5.54167	1272250
			5.55	2299610	5.55	2087260	5.55	2275650	5.55	1994300		5.55	1375650	5.55	1276990
			5.55833	2306410	5.55833	2090740	5.55833	2273130	5.55833	1992390		5.55833	1384350	5.55833	1275550
			5.56667	2298710	5.56667	2084530	5.56667	2276310	5.56667	1986880		5.56667	1380860	5.56667	1268330
			5.575	2302910	5.575	2082200	5.575	2274470	5.575	1986290		5.575	1383110	5.575	1275650
			5.58333	2300780	5.58333	2086770	5.58333	2282420	5.58333	1996440		5.58333	1383330	5.58333	1272210
			5.59167	2297290	5.59167	2089930	5.59167	2276420	5.59167	1984150		5.59167	1380860	5.59167	1275450
			5.6	2297120	5.6	2085270	5.6	2275180	5.6	1986090		5.6	1382200	5.6	1273800
			5.60833	2300150	5.60833	2084590	5.60833	2283110	5.60833	1986030		5.60833	1386210	5.60833	1276760
			5.61667	2296380	5.61667	2084930	5.61667	2275790	5.61667	1995820		5.61667	1383560	5.61667	1274150
			5.625	2308540	5.625	2087520	5.625	2277610	5.625	1993690		5.625	1386360	5.625	1271770
			5.63333	2298440	5.63333	2090580	5.63333	2277500	5.63333	1985860		5.63333	1381110	5.63333	1271610
			5.64167	2304470	5.64167	2089630	5.64167	2281820	5.64167	1998480		5.64167	1379310	5.64167	1272330
			5.65	2306370	5.65	2089700	5.65	2273840	5.65	1989260		5.65	1381200	5.65	1275300
			5.65833	2301150	5.65833	2086610	5.65833	2274980	5.65833	1985990		5.65833	1389090	5.65833	1268920
			5.66667	2308880	5.66667	2078840	5.66667	2283000	5.66667	1993500		5.66667	1377810	5.66667	1270640
			5.675	2304910	5.675	2087540	5.675	2282560	5.675	1988500		5.675	1382820	5.675	1272590
			5.68333	2305950	5.68333	2085610	5.68333	2281220	5.68333	1990190		5.68333	1373830	5.68333	1280980
			5.69167	2308360	5.69167	2089490	5.69167	2277680	5.69167	1986360		5.69167	1386000	5.69167	1272240
			5.7	2299060	5.7	2086270	5.7	2275370	5.7	1992400		5.7	1373590	5.7	1273830
			5.70833	2302480	5.70833	2086330	5.70833	2282300	5.70833	1986260		5.70833	1386030	5.70833	1271990
			5.71667	2302180	5.71667	2087170	5.71667	2280350	5.71667	1991700		5.71667	1378520	5.71667	1267540
			5.725	2307200	5.725	2086850	5.725	2277530	5.725	1991400		5.725	1381450	5.725	1277520
			5.73333	2307990	5.73333	2085650	5.73333	2285610	5.73333	1985820		5.73333	1385260	5.73333	1270300
			5.74167	2306420	5.74167	2091520	5.74167	2282170	5.74167	1992930		5.74167	1381780	5.74167	1274760
			5.75	2303990	5.75	2099670	5.75	2279120	5.75	1987780		5.75	1380290	5.75	1273420
			5.75833	2301150	5.75833	2096380	5.75833	2288960	5.75833	1988160		5.75833	1386050	5.75833	1265780
			5.76667	2307320	5.76667	2093170	5.76667	2279270	5.76667	1988750		5.76667	1380720	5.76667	1272680
			5.775	2312340	5.775	2089780	5.775	2279550	5.775	1990140		5.775	1376920	5.775	1276280
			5.78333	2314400	5.78333	2091570	5.78333	2285780	5.78333	1988130		5.78333	1381270	5.78333	1270030
			5.79167	2306280	5.79167	2084460	5.79167	2283170	5.79167	1991700		5.79167	1377930	5.79167	1277830
			5.8	2306310	5.8	2092020	5.8	2281520	5.8	1987750		5.8	1383400	5.8	1261870
			5.80833	2302300	5.80833	2091870	5.80833	2283860	5.80833	1982920		5.80833	1387330	5.80833	1268140
			5.81667	2307500	5.81667	2092970	5.81667	2286540	5.81667	1993390		5.81667	1380270	5.81667	1271000
			5.825	2307430	5.825	2089100	5.825	2283390	5.825	1989390		5.825	1380050	5.825	1280790
			5.83333	2311180	5.83333	2090330	5.83333	2281690	5.83333	1989240		5.83333	1379990	5.83333	1272410
			5.84167	2313110	5.84167	2091710	5.84167	2289900	5.84167	1988410		5.84167	1375720	5.84167	1272790
			5.85	2313830	5.85	2090950	5.85	2279770	5.85	1985990		5.85	1377550	5.85	1274300
			5.85833	2304100	5.85833	2088720	5.85833	2282680	5.85833	1992990		5.85833	1384920	5.85833	1278940
			5.86667	2307110	5.86667	2088930	5.86667	2283830	5.86667	1990560		5.86667	1385920	5.86667	1277370
			5.875	2309300	5.875	2094560	5.875	2279660	5.875	1991810		5.875	1384000	5.875	1269370
			5.88333	2309420	5.88333	2093400	5.88333	2287350	5.88333	1990820		5.88333	1372410	5.88333	1271310
			5.89167	2307120	5.89167	2088680	5.89167	2284170	5.89167	1992630		5.89167	1380280	5.89167	1270860
			5.9	2307080	5.9	2092960	5.9	2289650	5.9	1982240		5.9	1379220	5.9	1269490
			5.90833	2308650	5.90833	2088770	5.90833	2281830	5.90833	1988960		5.90833	1388390	5.90833	1271820
			5.91667	2312180	5.91667	2091580	5.91667	2281100	5.91667	1993790		5.91667	1383970	5.91667	1274410
			5.925	2306610	5.925	2095570	5.925	2281420	5.925	1990630		5.925	1373330	5.925	1275470
			5.93333	2312710	5.93333	2089780	5.93333	2284080	5.93333	1992900		5.93333	1379430	5.93333	1274600
			5.94167	2309020	5.94167	2096390	5.94167	2294310	5.94167	1989850		5.94167	1382000	5.94167	1270830
			5.95	2309600	5.95	2087140	5.95	2289610	5.95	1987660		5.95	1377130	5.95	1272140
			5.95833	2316400	5.95833	2089910	5.95833	2285770	5.95833	1991410		5.95833	1377420	5.95833	1274070
			5.96667	2309160	5.96667	2088700	5.96667	2288250	5.96667	1987690		5.96667	1372260	5.96667	1276090
			5.975	2311460	5.975	2095720	5.975	2291930	5.975	1985820		5.975	1375240	5.975	1266610
			5.98333	2311480	5.98333	2085840	5.98333	2282150	5.98333	1988630		5.98333	1373450	5.98333	1266310
			5.99167	2313510	5.99167	2089340	5.99167	2289570	5.99167	1991130		5.99167	1386380	5.99167	1267760
			6	2307560	6	2089180	6	2283260	6	1990920		6	1379220	6	1270110
			6.00833	2307110	6.00833	2091700	6.00833	2284450	6.00833	1987230		6.00833	1386590	6.00833	1276240
			6.01667	2307490	6.01667	2088540	6.01667	2287840	6.01667	1987920		6.01667	1376910	6.01667	1277990
			6.025	2314710	6.025	2090010	6.025	2280020	6.025	1988760		6.025	1382850	6.025	1271420
			6.03333	2308970	6.03333	2090570	6.03333	2288460	6.03333	1988450		6.03333	1373840	6.03333	1271800
			6.04167	2314300	6.04167	2094960	6.04167	2287930	6.04167	1992760		6.04167	1385050	6.04167	1270660
			6.05	2312780	6.05	2086070	6.05	2289760	6.05	1989920		6.05	1382610	6.05	1273490
			6.05833	2314690	6.05833	2092550	6.05833	2288240	6.05833	1987460		6.05833	1380700	6.05833	1275940
			6.06667	2317720	6.06667	2089270	6.06667	2286230	6.06667	1993640		6.06667	1385070	6.06667	1268530
			6.075	2308330	6.075	2092590	6.075	2289940	6.075	1987110		6.075	1371940	6.075	1274130
			6.08333	2314410	6.08333	2096750	6.08333	2287500	6.08333	1993720		6.08333	1373780	6.08333	1274320
			6.09167	2310340	6.09167	2086150	6.09167	2282830	6.09167	1993640		6.09167	1373880	6.09167	1268810
			6.1	2317940	6.1	2097820	6.1	2285520	6.1	1990850		6.1	1380810	6.1	1272420
			6.10833	2317710	6.10833	2094290	6.10833	2289140	6.10833	1988350		6.10833	1379190	6.10833	1278980
			6.11667	2307320	6.11667	2087960	6.11667	2286300	6.11667	1989990		6.11667	1381500	6.11667	1274310
			6.125	2312820	6.125	2093450	6.125	2286600	6.125	1988870		6.125	1376660	6.125	1280240
			6.13333	2320900	6.13333	2082370	6.13333	2281230	6.13333	1984590		6.13333	1377600	6.13333	1269630
			6.14167	2324830	6.14167	2091670	6.14167	2289160	6.14167	1982120		6.14167	1374270	6.14167	1279960
			6.15	2313270	6.15	2091080	6.15	2288140	6.15	1992390		6.15	1380960	6.15	1277650
			6.15833	2317010	6.15833	2091740	6.15833	2289380	6.15833	1994780		6.15833	1378190	6.15833	1279410
			6.16667	2320840	6.16667	2093800	6.16667	2301690	6.16667	1987540		6.16667	1380090	6.16667	1279150
			6.175	2316360	6.175	2089410	6.175	2286620	6.175	1986100		6.175	1376530	6.175	1270010
			6.18333	2317040	6.18333	2093130	6.18333	2289850	6.18333	1992580		6.18333	1382570	6.18333	1274270
			6.19167	2321530	6.19167	2092550	6.19167	2290060	6.19167	1999080		6.19167	1378000	6.19167	1275430
			6.2	2314740	6.2	2095360	6.2	2293500	6.2	1989100		6.2	1379650	6.2	1271980
			6.20833	2317520	6.20833	2091720	6.20833	2291150	6.20833	1987760		6.20833	1381160	6.20833	1273630
			6.21667	2318830	6.21667	2093420	6.21667	2296510	6.21667	1997250		6.21667	1378440	6.21667	1264630
			6.225	2321720	6.225	2094170	6.225	2292810	6.225	1994710		6.225	1383700	6.225	1276600
			6.23333	2315950	6.23333	2093720	6.23333	2291390	6.23333	1990960		6.23333	1374760	6.23333	1263240
			6.24167	2314450	6.24167	2094880	6.24167	2290900	6.24167	1987440		6.24167	1385280	6.24167	1274680
			6.25	2322490	6.25	2089610	6.25	2299240	6.25	1992170		6.25	1371890	6.25	1275490
			6.25833	2317690	6.25833	2090410	6.25833	2291890	6.25833	1994140		6.25833	1368250	6.25833	1273310
			6.26667	2322320	6.26667	2094930	6.26667	2290040	6.26667	1988600		6.26667	1378400	6.26667	1271340
			6.275	2316900	6.275	2097430	6.275	2296410	6.275	1991860		6.275	1379850	6.275	1269420
			6.28333	2313050	6.28333	2099170	6.28333	2291270	6.28333	1989100		6.28333	1378660	6.28333	1271620
			6.29167	2318880	6.29167	2092550	6.29167	2296080	6.29167	1993710		6.29167	1376570	6.29167	1268510
			6.3	2313260	6.3	2091120	6.3	2289840	6.3	1987720		6.3	1374180	6.3	1272590
			6.30833	2325450	6.30833	2090730	6.30833	2294460	6.30833	1987250		6.30833	1374570	6.30833	1271110
			6.31667	2317380	6.31667	2090610	6.31667	2295590	6.31667	1994540		6.31667	1378730	6.31667	1273680
			6.325	2312060	6.325	2085550	6.325	2290200	6.325	1986340		6.325	1377270	6.325	1274590
			6.33333	2317460	6.33333	2093370	6.33333	2296020	6.33333	1996980		6.33333	1374180	6.33333	1270790
			6.34167	2321580	6.34167	2093440	6.34167	2301760	6.34167	1994710		6.34167	1378290	6.34167	1271850
			6.35	2323840	6.35	2091480	6.35	2297270	6.35	1990800		6.35	1378680	6.35	1270280
			6.35833	2318600	6.35833	2096660	6.35833	2286570	6.35833	1991500		6.35833	1372330	6.35833	1278600
			6.36667	2320530	6.36667	2090350	6.36667	2294400	6.36667	1991290		6.36667	1380730	6.36667	1266290
			6.375	2320430	6.375	2089900	6.375	2292990	6.375	1986930		6.375	1380700	6.375	1269400
			6.38333	2322280	6.38333	2089050	6.38333	2298790	6.38333	1983130		6.38333	1373210	6.38333	1265790
			6.39167	2318690	6.39167	2094040	6.39167	2300660	6.39167	1989460		6.39167	1377620	6.39167	1276140
			6.4	2318230	6.4	2089150	6.4	2301320	6.4	1987350		6.4	1373280	6.4	1271780
			6.40833	2320040	6.40833	2097330	6.40833	2292550	6.40833	1988000		6.40833	1376830	6.40833	1276520
			6.41667	2322090	6.41667	2090520	6.41667	2297650	6.41667	1991790		6.41667	1376410	6.41667	1267550
			6.425	2319750	6.425	2094890	6.425	2296800	6.425	1992180		6.425	1376220	6.425	1276660
			6.43333	2321150	6.43333	2100930	6.43333	2292160	6.43333	1989770		6.43333	1368630	6.43333	1273850
			6.44167	2319250	6.44167	2093380	6.44167	2297850	6.44167	1987840		6.44167	1376090	6.44167	1281290
			6.45	2324960	6.45	2094930	6.45	2288950	6.45	1984180		6.45	1376470	6.45	1270300
			6.45833	2320290	6.45833	2095360	6.45833	2295140	6.45833	1987120		6.45833	1373820	6.45833	1270420
			6.46667	2327730	6.46667	2098350	6.46667	2292110	6.46667	1987760		6.46667	1372680	6.46667	1270150
			6.475	2329180	6.475	2091180	6.475	2296670	6.475	1992550		6.475	1369190	6.475	1275310
			6.48333	2321250	6.48333	2094490	6.48333	2299630	6.48333	1995970		6.48333	1374110	6.48333	1271900
			6.49167	2320130	6.49167	2095540	6.49167	2292150	6.49167	1990620		6.49167	1373070	6.49167	1273090
			6.5	2327800	6.5	2088760	6.5	2302530	6.5	1990120		6.5	1373940	6.5	1263220
			6.50833	2327820	6.50833	2092750	6.50833	2296890	6.50833	1991310		6.50833	1378080	6.50833	1269200
			6.51667	2326310	6.51667	2093940	6.51667	2296010	6.51667	1989260		6.51667	1374330	6.51667	1271580
			6.525	2316300	6.525	2097620	6.525	2301810	6.525	1990380		6.525	1380110	6.525	1269480
			6.53333	2325120	6.53333	2092630	6.53333	2293620	6.53333	1996260		6.53333	1367050	6.53333	1259030
			6.54167	2328690	6.54167	2097140	6.54167	2296100	6.54167	1991270		6.54167	1371550	6.54167	1270490
			6.55	2327890	6.55	2090880	6.55	2300250	6.55	1997620		6.55	1373390	6.55	1276980
			6.55833	2326950	6.55833	2092910	6.55833	2294230	6.55833	1992370		6.55833	1371930	6.55833	1266250
			6.56667	2323040	6.56667	2097120	6.56667	2295770	6.56667	1987510		6.56667	1375470	6.56667	1272430
			6.575	2325180	6.575	2094940	6.575	2301440	6.575	1990370		6.575	1378710	6.575	1269520
			6.58333	2321700	6.58333	2092790	6.58333	2300490	6.58333	1996880		6.58333	1375690	6.58333	1272750
			6.59167	2320870	6.59167	2095830	6.59167	2296880	6.59167	1994500		6.59167	1375400	6.59167	1268280
			6.6	2325130	6.6	2092590	6.6	2296850	6.6	1994350		6.6	1371910	6.6	1274620
			6.60833	2317000	6.60833	2100330	6.60833	2305730	6.60833	1989210		6.60833	1369770	6.60833	1261280
			6.61667	2326820	6.61667	2093230	6.61667	2303860	6.61667	1984780		6.61667	1376410	6.61667	1273730
			6.625	2318570	6.625	2097340	6.625	2306710	6.625	1997820		6.625	1375330	6.625	1277200
			6.63333	2325610	6.63333	2090680	6.63333	2296170	6.63333	1998490		6.63333	1370170	6.63333	1269020
			6.64167	2329310	6.64167	2092440	6.64167	2290690	6.64167	1992320		6.64167	1370070	6.64167	1267430
			6.65	2327770	6.65	2093940	6.65	2298350	6.65	1990840		6.65	1379550	6.65	1274340
			6.65833	2332550	6.65833	2088140	6.65833	2306110	6.65833	1995060		6.65833	1380800	6.65833	1270760
			6.66667	2323470	6.66667	2090870	6.66667	2296810	6.66667	1998510		6.66667	1373010	6.66667	1271500
			6.675	2324760	6.675	2095410	6.675	2301020	6.675	1989230		6.675	1376980	6.675	1273510
			6.68333	2326140	6.68333	2092210	6.68333	2305400	6.68333	1988650		6.68333	1379410	6.68333	1276110
			6.69167	2331280	6.69167	2091110	6.69167	2297020	6.69167	1981710		6.69167	1374480	6.69167	1264080
			6.7	2332140	6.7	2092500	6.7	2296210	6.7	1987480		6.7	1370680	6.7	1270900
			6.70833	2318550	6.70833	2092380	6.70833	2307210	6.70833	1993870		6.70833	1374000	6.70833	1276930
			6.71667	2325670	6.71667	2093770	6.71667	2301470	6.71667	1995640		6.71667	1373270	6.71667	1276820
			6.725	2328470	6.725	2091310	6.725	2298690	6.725	1991280		6.725	1367600	6.725	1278700
			6.73333	2330650	6.73333	2092120	6.73333	2298430	6.73333	1984570		6.73333	1370350	6.73333	1271210
			6.74167	2325820	6.74167	2090430	6.74167	2305160	6.74167	1994690		6.74167	1373970	6.74167	1274250
			6.75	2326580	6.75	2092560	6.75	2301130	6.75	1990220		6.75	1371480	6.75	1270460
			6.75833	2325190	6.75833	2100780	6.75833	2304370	6.75833	1987050		6.75833	1372470	6.75833	1267980
			6.76667	2325760	6.76667	2096910	6.76667	2307350	6.76667	1991940		6.76667	1371160	6.76667	1271340
			6.775	2333490	6.775	2095540	6.775	2304050	6.775	1983680		6.775	1377980	6.775	1278740
			6.78333	2329530	6.78333	2092450	6.78333	2308980	6.78333	1994640		6.78333	1368670	6.78333	1274090
			6.79167	2330500	6.79167	2091260	6.79167	2299270	6.79167	1989340		6.79167	1375920	6.79167	1274660
			6.8	2332210	6.8	2095900	6.8	2310380	6.8	1985990		6.8	1374260	6.8	1270430
			6.80833	2322060	6.80833	2095950	6.80833	2306420	6.80833	1989520		6.80833	1379200	6.80833	1275700
			6.81667	2330180	6.81667	2093820	6.81667	2301440	6.81667	1990090		6.81667	1376880	6.81667	1271450
			6.825	2326820	6.825	2095090	6.825	2304200	6.825	1989060		6.825	1376700	6.825	1274600
			6.83333	2317790	6.83333	2096330	6.83333	2305000	6.83333	1990680		6.83333	1370980	6.83333	1273940
			6.84167	2326660	6.84167	2098240	6.84167	2303190	6.84167	1989610		6.84167	1368140	6.84167	1274800
			6.85	2334910	6.85	2098630	6.85	2298020	6.85	1993410		6.85	1372940	6.85	1266320
			6.85833	2331830	6.85833	2088270	6.85833	2303340	6.85833	1991280		6.85833	1375040	6.85833	1276020
			6.86667	2333600	6.86667	2088050	6.86667	2298230	6.86667	1989830		6.86667	1376350	6.86667	1270600
			6.875	2327000	6.875	2102390	6.875	2307980	6.875	1999680		6.875	1370920	6.875	1264590
			6.88333	2333650	6.88333	2096270	6.88333	2304330	6.88333	1997730		6.88333	1379940	6.88333	1270610
			6.89167	2328490	6.89167	2098240	6.89167	2309380	6.89167	1986760		6.89167	1378480	6.89167	1269750
			6.9	2329700	6.9	2091550	6.9	2301730	6.9	1989050		6.9	1373100	6.9	1270240
			6.90833	2340130	6.90833	2092570	6.90833	2321750	6.90833	1998130		6.90833	1373850	6.90833	1275320
			6.91667	2327180	6.91667	2092700	6.91667	2308550	6.91667	1980040		6.91667	1371420	6.91667	1271550
			6.925	2328680	6.925	2089350	6.925	2302510	6.925	1994170		6.925	1374840	6.925	1271720
			6.93333	2330330	6.93333	2096080	6.93333	2307100	6.93333	1995500		6.93333	1368510	6.93333	1273470
			6.94167	2325430	6.94167	2096270	6.94167	2301760	6.94167	1995170		6.94167	1372210	6.94167	1270380
			6.95	2330070	6.95	2091370	6.95	2300920	6.95	1986340		6.95	1366840	6.95	1270040
			6.95833	2328270	6.95833	2100940	6.95833	2312000	6.95833	1995530		6.95833	1367400	6.95833	1269660
			6.96667	2333380	6.96667	2097300	6.96667	2306400	6.96667	1988850		6.96667	1370520	6.96667	1270540
			6.975	2325850	6.975	2095170	6.975	2308860	6.975	1983560		6.975	1377160	6.975	1266520
			6.98333	2326470	6.98333	2092090	6.98333	2302560	6.98333	1986770		6.98333	1372100	6.98333	1268840
			6.99167	2328730	6.99167	2088160	6.99167	2309110	6.99167	1990940		6.99167	1372060	6.99167	1267990
			7	2339180	7	2096290	7	2300280	7	1986630		7	1376340	7	1272090
			7.00833	2331370	7.00833	2098840	7.00833	2306650	7.00833	1987720		7.00833	1367190	7.00833	1270370
			7.01667	2337860	7.01667	2093300	7.01667	2303990	7.01667	1987210		7.01667	1375340	7.01667	1267800
			7.025	2330990	7.025	2090440	7.025	2311540	7.025	1991030		7.025	1373640	7.025	1269580
			7.03333	2329690	7.03333	2096740	7.03333	2309780	7.03333	1982810		7.03333	1364880	7.03333	1278850
			7.04167	2334370	7.04167	2092630	7.04167	2313510	7.04167	1985290		7.04167	1366090	7.04167	1275000
			7.05	2333790	7.05	2090740	7.05	2307480	7.05	1992040		7.05	1364810	7.05	1271510
			7.05833	2334320	7.05833	2096200	7.05833	2309180	7.05833	1985020		7.05833	1376700	7.05833	1276000
			7.06667	2334620	7.06667	2095900	7.06667	2308090	7.06667	1988730		7.06667	1365350	7.06667	1273850
			7.075	2333180	7.075	2099390	7.075	2313280	7.075	1995460		7.075	1369700	7.075	1269130
			7.08333	2334160	7.08333	2102630	7.08333	2301530	7.08333	1993930		7.08333	1372850	7.08333	1270180
			7.09167	2331370	7.09167	2100140	7.09167	2307630	7.09167	1987400		7.09167	1367840	7.09167	1271480
			7.1	2338890	7.1	2093410	7.1	2310790	7.1	1990590		7.1	1369040	7.1	1264310
			7.10833	2334680	7.10833	2098060	7.10833	2315430	7.10833	1988990		7.10833	1378910	7.10833	1270980
			7.11667	2330440	7.11667	2094210	7.11667	2309180	7.11667	1987530		7.11667	1371610	7.11667	1271170
			7.125	2336100	7.125	2094970	7.125	2311070	7.125	1995080		7.125	1373240	7.125	1266330
			7.13333	2328570	7.13333	2102380	7.13333	2310090	7.13333	1997590		7.13333	1369440	7.13333	1268530
			7.14167	2333810	7.14167	2091730	7.14167	2310890	7.14167	1987570		7.14167	1366600	7.14167	1273340
			7.15	2335020	7.15	2096940	7.15	2311780	7.15	1993290		7.15	1369660	7.15	1267910
			7.15833	2331290	7.15833	2091360	7.15833	2308110	7.15833	1997020		7.15833	1376550	7.15833	1267850
			7.16667	2332380	7.16667	2094350	7.16667	2308990	7.16667	1986970		7.16667	1368940	7.16667	1269950
			7.175	2333220	7.175	2095790	7.175	2314830	7.175	1991750		7.175	1366190	7.175	1271520
			7.18333	2334410	7.18333	2086360	7.18333	2306000	7.18333	1989450		7.18333	1373050	7.18333	1264560
			7.19167	2334710	7.19167	2100030	7.19167	2310570	7.19167	1992600		7.19167	1371670	7.19167	1264610
			7.2	2341590	7.2	2100030	7.2	2309680	7.2	1994640		7.2	1369010	7.2	1265510
			7.20833	2337260	7.20833	2096900	7.20833	2320380	7.20833	1988180		7.20833	1372640	7.20833	1263840
			7.21667	2335630	7.21667	2096060	7.21667	2309180	7.21667	1986620		7.21667	1360020	7.21667	1275060
			7.225	2336790	7.225	2096550	7.225	2314330	7.225	1990480		7.225	1369730	7.225	1275870
			7.23333	2335400	7.23333	2097150	7.23333	2308610	7.23333	1995470		7.23333	1373040	7.23333	1267170
			7.24167	2339000	7.24167	2097170	7.24167	2313850	7.24167	1990140		7.24167	1366370	7.24167	1269510
			7.25	2334690	7.25	2101260	7.25	2310300	7.25	1997130		7.25	1365950	7.25	1267230
			7.25833	2332250	7.25833	2091270	7.25833	2315940	7.25833	1992850		7.25833	1366870	7.25833	1272790
			7.26667	2329550	7.26667	2086800	7.26667	2314230	7.26667	1986720		7.26667	1364250	7.26667	1274420
			7.275	2333580	7.275	2097580	7.275	2307280	7.275	1995520		7.275	1375060	7.275	1273810
			7.28333	2340170	7.28333	2095870	7.28333	2313790	7.28333	1990880		7.28333	1368890	7.28333	1269040
			7.29167	2335230	7.29167	2103290	7.29167	2311770	7.29167	1994490		7.29167	1365740	7.29167	1272270
			7.3	2345130	7.3	2097530	7.3	2315420	7.3	1987040		7.3	1372750	7.3	1267220
			7.30833	2336390	7.30833	2094240	7.30833	2310390	7.30833	1987740		7.30833	1371540	7.30833	1276320
			7.31667	2332410	7.31667	2101150	7.31667	2317630	7.31667	1984640		7.31667	1371780	7.31667	1274070
			7.325	2338680	7.325	2099240	7.325	2317200	7.325	1988940		7.325	1372410	7.325	1266450
			7.33333	2341820	7.33333	2099060	7.33333	2313500	7.33333	1992390		7.33333	1371890	7.33333	1275280
			7.34167	2335020	7.34167	2086090	7.34167	2320460	7.34167	1990660		7.34167	1370480	7.34167	1265700
			7.35	2334410	7.35	2095250	7.35	2315050	7.35	1993730		7.35	1368600	7.35	1273810
			7.35833	2340090	7.35833	2100660	7.35833	2317290	7.35833	1991450		7.35833	1372450	7.35833	1268970
			7.36667	2334990	7.36667	2098490	7.36667	2316940	7.36667	1993700		7.36667	1370350	7.36667	1273640
			7.375	2332020	7.375	2096040	7.375	2310800	7.375	1991540		7.375	1370490	7.375	1274510
			7.38333	2338700	7.38333	2100180	7.38333	2313730	7.38333	1992060		7.38333	1364350	7.38333	1272010
			7.39167	2329990	7.39167	2099040	7.39167	2319300	7.39167	1982750		7.39167	1378970	7.39167	1272580
			7.4	2339250	7.4	2092860	7.4	2310170	7.4	1993530		7.4	1362320	7.4	1269010
			7.40833	2336310	7.40833	2094760	7.40833	2313960	7.40833	1988260		7.40833	1367930	7.40833	1271180
			7.41667	2333520	7.41667	2094320	7.41667	2312080	7.41667	1988110		7.41667	1374000	7.41667	1267260
			7.425	2336530	7.425	2098870	7.425	2316010	7.425	1988980		7.425	1368490	7.425	1276380
			7.43333	2341770	7.43333	2095950	7.43333	2312280	7.43333	1985030		7.43333	1370510	7.43333	1272510
			7.44167	2337790	7.44167	2098770	7.44167	2310970	7.44167	1988780		7.44167	1368990	7.44167	1269510
			7.45	2346690	7.45	2101750	7.45	2317520	7.45	1990190		7.45	1368940	7.45	1276040
			7.45833	2346420	7.45833	2096230	7.45833	2316480	7.45833	1988720		7.45833	1366290	7.45833	1266190
			7.46667	2337740	7.46667	2091090	7.46667	2319890	7.46667	1992900		7.46667	1368500	7.46667	1276250
			7.475	2335420	7.475	2098560	7.475	2316660	7.475	1993830		7.475	1366150	7.475	1271550
			7.48333	2343080	7.48333	2100820	7.48333	2311760	7.48333	1994830		7.48333	1363280	7.48333	1272450
			7.49167	2342540	7.49167	2097300	7.49167	2305810	7.49167	1987300		7.49167	1371810	7.49167	1274410
			7.5	2339990	7.5	2100830	7.5	2311230	7.5	1999530		7.5	1370490	7.5	1267680
			7.50833	2336970	7.50833	2096000	7.50833	2316990	7.50833	1992130		7.50833	1367450	7.50833	1271190
			7.51667	2340290	7.51667	2094470	7.51667	2314570	7.51667	1992980		7.51667	1362400	7.51667	1274280
			7.525	2338460	7.525	2089850	7.525	2315660	7.525	1985700		7.525	1363110	7.525	1272330
			7.53333	2342420	7.53333	2103910	7.53333	2321360	7.53333	1992380		7.53333	1367630	7.53333	1266930
			7.54167	2338690	7.54167	2091540	7.54167	2315640	7.54167	1986380		7.54167	1375330	7.54167	1270870
			7.55	2345720	7.55	2092520	7.55	2309180	7.55	1990580		7.55	1362370	7.55	1274290
			7.55833	2341810	7.55833	2100290	7.55833	2318420	7.55833	1988170		7.55833	1363440	7.55833	1270930
			7.56667	2340830	7.56667	2090290	7.56667	2318270	7.56667	1995950		7.56667	1370480	7.56667	1268690
			7.575	2335320	7.575	2096910	7.575	2311860	7.575	1990670		7.575	1374350	7.575	1278090
			7.58333	2347180	7.58333	2099750	7.58333	2318060	7.58333	1994090		7.58333	1368710	7.58333	1265950
			7.59167	2335100	7.59167	2095630	7.59167	2320660	7.59167	1988760		7.59167	1371810	7.59167	1274030
			7.6	2342280	7.6	2097790	7.6	2322660	7.6	1992710		7.6	1368630	7.6	1268760
			7.60833	2339070	7.60833	2093400	7.60833	2313640	7.60833	1988380		7.60833	1367260	7.60833	1270270
			7.61667	2341260	7.61667	2093590	7.61667	2320170	7.61667	1991760		7.61667	1365760	7.61667	1271110
			7.625	2340660	7.625	2093290	7.625	2323180	7.625	1988030		7.625	1372470	7.625	1278990
			7.63333	2342070	7.63333	2095890	7.63333	2321240	7.63333	1994020		7.63333	1369800	7.63333	1274760
			7.64167	2338360	7.64167	2093550	7.64167	2322490	7.64167	1989480		7.64167	1372230	7.64167	1268450
			7.65	2339470	7.65	2092250	7.65	2321970	7.65	1992780		7.65	1370100	7.65	1266300
			7.65833	2347230	7.65833	2099360	7.65833	2319460	7.65833	1988460		7.65833	1368740	7.65833	1269920
			7.66667	2340030	7.66667	2094380	7.66667	2313610	7.66667	1989070		7.66667	1371300	7.66667	1266110
			7.675	2340210	7.675	2098730	7.675	2317370	7.675	1983450		7.675	1371270	7.675	1267950
			7.68333	2348700	7.68333	2100360	7.68333	2315570	7.68333	1982460		7.68333	1370670	7.68333	1264590
			7.69167	2350940	7.69167	2099900	7.69167	2323180	7.69167	1988410		7.69167	1363390	7.69167	1267170
			7.7	2349250	7.7	2090050	7.7	2322920	7.7	1988480		7.7	1362660	7.7	1272860
			7.70833	2349120	7.70833	2096420	7.70833	2323510	7.70833	1994570		7.70833	1365880	7.70833	1270170
			7.71667	2340180	7.71667	2097920	7.71667	2325000	7.71667	1983350		7.71667	1367790	7.71667	1271530
			7.725	2342640	7.725	2098200	7.725	2317550	7.725	1994340		7.725	1371230	7.725	1271190
			7.73333	2341500	7.73333	2093480	7.73333	2320350	7.73333	1992650		7.73333	1366430	7.73333	1265170
			7.74167	2338690	7.74167	2100410	7.74167	2315210	7.74167	1990130		7.74167	1370560	7.74167	1272520
			7.75	2347680	7.75	2099880	7.75	2319960	7.75	1989600		7.75	1372300	7.75	1272800
			7.75833	2345640	7.75833	2097910	7.75833	2321520	7.75833	1985840		7.75833	1374980	7.75833	1278720
			7.76667	2340460	7.76667	2095020	7.76667	2325510	7.76667	1987760		7.76667	1363420	7.76667	1273020
			7.775	2340130	7.775	2096190	7.775	2323050	7.775	1991700		7.775	1370250	7.775	1266580
			7.78333	2342450	7.78333	2092480	7.78333	2320570	7.78333	1987390		7.78333	1366730	7.78333	1269690
			7.79167	2346680	7.79167	2096670	7.79167	2318720	7.79167	1989140		7.79167	1364260	7.79167	1271040
			7.8	2346210	7.8	2099250	7.8	2320720	7.8	1991200		7.8	1372170	7.8	1269490
			7.80833	2347320	7.80833	2104920	7.80833	2321810	7.80833	1986940		7.80833	1366390	7.80833	1268970
			7.81667	2347570	7.81667	2096230	7.81667	2322420	7.81667	1985490		7.81667	1371130	7.81667	1270230
			7.825	2340890	7.825	2093970	7.825	2329510	7.825	1990220		7.825	1363390	7.825	1272320
			7.83333	2348320	7.83333	2094650	7.83333	2316270	7.83333	1987190		7.83333	1365930	7.83333	1266010
			7.84167	2347450	7.84167	2096140	7.84167	2325310	7.84167	1983870		7.84167	1364280	7.84167	1264180
			7.85	2351140	7.85	2089330	7.85	2322970	7.85	1992000		7.85	1370290	7.85	1264420
			7.85833	2349380	7.85833	2098460	7.85833	2318930	7.85833	1993560		7.85833	1366040	7.85833	1267070
			7.86667	2347080	7.86667	2096810	7.86667	2324990	7.86667	1984990		7.86667	1369350	7.86667	1258480
			7.875	2352780	7.875	2102150	7.875	2326410	7.875	1987400		7.875	1373590	7.875	1267580
			7.88333	2349230	7.88333	2098400	7.88333	2323870	7.88333	1986390		7.88333	1367800	7.88333	1269870
			7.89167	2346350	7.89167	2095070	7.89167	2322070	7.89167	1985130		7.89167	1362350	7.89167	1275830
			7.9	2348250	7.9	2099360	7.9	2326640	7.9	1996210		7.9	1366580	7.9	1267310
			7.90833	2344940	7.90833	2098070	7.90833	2324850	7.90833	1992500		7.90833	1365440	7.90833	1271760
			7.91667	2349810	7.91667	2101240	7.91667	2320980	7.91667	1988930		7.91667	1367150	7.91667	1272420
			7.925	2350090	7.925	2096980	7.925	2326100	7.925	1983580		7.925	1366550	7.925	1275930
			7.93333	2345740	7.93333	2100950	7.93333	2324860	7.93333	1999210		7.93333	1366060	7.93333	1268040
			7.94167	2351730	7.94167	2102120	7.94167	2322810	7.94167	1994050		7.94167	1377620	7.94167	1276370
			7.95	2352830	7.95	2100940	7.95	2325030	7.95	1990410		7.95	1365620	7.95	1259980
			7.95833	2345420	7.95833	2106280	7.95833	2327580	7.95833	1998820		7.95833	1366850	7.95833	1263060
			7.96667	2342940	7.96667	2108570	7.96667	2318640	7.96667	1990470		7.96667	1363870	7.96667	1270140
			7.975	2352700	7.975	2098840	7.975	2324190	7.975	1993460		7.975	1378130	7.975	1265670
			7.98333	2347350	7.98333	2094260	7.98333	2329620	7.98333	1984740		7.98333	1366460	7.98333	1271640
			7.99167	2350470	7.99167	2094510	7.99167	2330250	7.99167	1986970		7.99167	1365690	7.99167	1263730
			8	2351520	8	2096750	8	2324700	8	1996720		8	1370080	8	1272830
			8.00833	2350280	8.00833	2100700	8.00833	2320550	8.00833	1988460		8.00833	1362730	8.00833	1274230
			8.01667	2352000	8.01667	2098630	8.01667	2326760	8.01667	1983180		8.01667	1363340	8.01667	1261450
			8.025	2359830	8.025	2099250	8.025	2325940	8.025	1988370		8.025	1367690	8.025	1270770
			8.03333	2350500	8.03333	2100820	8.03333	2319510	8.03333	1990400		8.03333	1367240	8.03333	1269550
			8.04167	2343870	8.04167	2106400	8.04167	2326250	8.04167	1992220		8.04167	1363880	8.04167	1268560
			8.05	2351250	8.05	2100140	8.05	2324060	8.05	1992610		8.05	1368720	8.05	1266750
			8.05833	2351970	8.05833	2102650	8.05833	2325380	8.05833	1992000		8.05833	1368870	8.05833	1277660
			8.06667	2346440	8.06667	2097110	8.06667	2326390	8.06667	1985480		8.06667	1368620	8.06667	1267150
			8.075	2353340	8.075	2097350	8.075	2322250	8.075	1996060		8.075	1362270	8.075	1261560
			8.08333	2349450	8.08333	2092040	8.08333	2322750	8.08333	1993430		8.08333	1362700	8.08333	1263910
			8.09167	2356870	8.09167	2097680	8.09167	2332530	8.09167	1985890		8.09167	1362910	8.09167	1266170
			8.1	2348820	8.1	2101530	8.1	2327760	8.1	1989950		8.1	1365530	8.1	1275330
			8.10833	2353350	8.10833	2097270	8.10833	2322740	8.10833	1989500		8.10833	1369760	8.10833	1265610
			8.11667	2350340	8.11667	2099370	8.11667	2327760	8.11667	1987010		8.11667	1368080	8.11667	1268630
			8.125	2349550	8.125	2094100	8.125	2322410	8.125	1995790		8.125	1361790	8.125	1259780
			8.13333	2355780	8.13333	2094610	8.13333	2330920	8.13333	1990210		8.13333	1369550	8.13333	1263230
			8.14167	2355990	8.14167	2095310	8.14167	2326470	8.14167	1985240		8.14167	1368800	8.14167	1270400
			8.15	2348970	8.15	2105630	8.15	2330040	8.15	1988890		8.15	1360810	8.15	1267240
			8.15833	2352250	8.15833	2096960	8.15833	2322760	8.15833	1989320		8.15833	1371150	8.15833	1262380
			8.16667	2352530	8.16667	2099350	8.16667	2330950	8.16667	1990240		8.16667	1363250	8.16667	1257110
			8.175	2348490	8.175	2093630	8.175	2330660	8.175	1994810		8.175	1365330	8.175	1266720
			8.18333	2352700	8.18333	2098560	8.18333	2331080	8.18333	1990740		8.18333	1366570	8.18333	1263310
			8.19167	2354110	8.19167	2103820	8.19167	2328510	8.19167	1990920		8.19167	1360350	8.19167	1267370
			8.2	2356100	8.2	2096110	8.2	2327060	8.2	1989970		8.2	1364940	8.2	1268330
			8.20833	2354730	8.20833	2102460	8.20833	2322590	8.20833	1986960		8.20833	1369050	8.20833	1267960
			8.21667	2351830	8.21667	2096780	8.21667	2335270	8.21667	1988510		8.21667	1365410	8.21667	1263280
			8.225	2355250	8.225	2098260	8.225	2321170	8.225	1990970		8.225	1366750	8.225	1268120
			8.23333	2351390	8.23333	2097500	8.23333	2327570	8.23333	1989180		8.23333	1364450	8.23333	1267340
			8.24167	2345330	8.24167	2100420	8.24167	2328010	8.24167	1985010		8.24167	1362320	8.24167	1272180
			8.25	2356770	8.25	2101260	8.25	2330960	8.25	1988080		8.25	1364420	8.25	1264790
			8.25833	2355510	8.25833	2104620	8.25833	2324360	8.25833	1986680		8.25833	1361980	8.25833	1271330
			8.26667	2351720	8.26667	2100320	8.26667	2329460	8.26667	1989270		8.26667	1366120	8.26667	1272730
			8.275	2354360	8.275	2093710	8.275	2329540	8.275	1993150		8.275	1361530	8.275	1275930
			8.28333	2353780	8.28333	2101310	8.28333	2334420	8.28333	1984930		8.28333	1360680	8.28333	1266900
			8.29167	2357330	8.29167	2099840	8.29167	2331650	8.29167	1986470		8.29167	1366240	8.29167	1272630
			8.3	2352850	8.3	2099110	8.3	2323890	8.3	1993590		8.3	1358650	8.3	1266610
			8.30833	2348490	8.30833	2107200	8.30833	2332400	8.30833	1990290		8.30833	1365220	8.30833	1269800
			8.31667	2352370	8.31667	2094010	8.31667	2327340	8.31667	1989920		8.31667	1359770	8.31667	1272620
			8.325	2347910	8.325	2098920	8.325	2326530	8.325	1987070		8.325	1363160	8.325	1265310
			8.33333	2352230	8.33333	2097350	8.33333	2327180	8.33333	1992930		8.33333	1370570	8.33333	1271110
			8.34167	2352770	8.34167	2104650	8.34167	2330580	8.34167	1987960		8.34167	1364650	8.34167	1262670
			8.35	2347300	8.35	2101460	8.35	2334110	8.35	1986550		8.35	1363190	8.35	1267190
			8.35833	2351790	8.35833	2095010	8.35833	2329650	8.35833	1989330		8.35833	1365470	8.35833	1271490
			8.36667	2345990	8.36667	2098640	8.36667	2326390	8.36667	1987560		8.36667	1368770	8.36667	1270890
			8.375	2353870	8.375	2100440	8.375	2334900	8.375	1989160		8.375	1362250	8.375	1270740
			8.38333	2354300	8.38333	2104850	8.38333	2326530	8.38333	1988440		8.38333	1359180	8.38333	1266300
			8.39167	2353120	8.39167	2098640	8.39167	2332000	8.39167	1988720		8.39167	1351110	8.39167	1267890
			8.4	2354650	8.4	2096330	8.4	2330830	8.4	1981970		8.4	1359490	8.4	1269280
			8.40833	2354250	8.40833	2105770	8.40833	2333090	8.40833	1986420		8.40833	1367480	8.40833	1264370
			8.41667	2355410	8.41667	2096170	8.41667	2333090	8.41667	1991150		8.41667	1370020	8.41667	1264310
			8.425	2357450	8.425	2098610	8.425	2328000	8.425	1986070		8.425	1363050	8.425	1270150
			8.43333	2352790	8.43333	2098500	8.43333	2326390	8.43333	1995190		8.43333	1364170	8.43333	1267280
			8.44167	2354340	8.44167	2097160	8.44167	2333670	8.44167	1988520		8.44167	1356150	8.44167	1270760
			8.45	2354880	8.45	2097400	8.45	2338590	8.45	1989900		8.45	1366770	8.45	1274810
			8.45833	2359650	8.45833	2105980	8.45833	2333620	8.45833	1988530		8.45833	1360430	8.45833	1272730
			8.46667	2352370	8.46667	2102960	8.46667	2330840	8.46667	1990480		8.46667	1359450	8.46667	1263420
			8.475	2356960	8.475	2099690	8.475	2336640	8.475	1989350		8.475	1365780	8.475	1269200
			8.48333	2354260	8.48333	2101600	8.48333	2331160	8.48333	1993780		8.48333	1355060	8.48333	1266080
			8.49167	2352190	8.49167	2099060	8.49167	2334250	8.49167	1990630		8.49167	1365060	8.49167	1268120
			8.5	2354110	8.5	2100250	8.5	2329500	8.5	1990710		8.5	1367670	8.5	1265500
			8.50833	2360100	8.50833	2097360	8.50833	2327780	8.50833	1993450		8.50833	1355420	8.50833	1268970
			8.51667	2355070	8.51667	2100410	8.51667	2335040	8.51667	1994450		8.51667	1364530	8.51667	1268150
			8.525	2361890	8.525	2098990	8.525	2329770	8.525	1988430		8.525	1369210	8.525	1266670
			8.53333	2355090	8.53333	2096880	8.53333	2331410	8.53333	1988270		8.53333	1360950	8.53333	1266170
			8.54167	2353490	8.54167	2099460	8.54167	2336810	8.54167	1989510		8.54167	1361310	8.54167	1268160
			8.55	2356370	8.55	2101930	8.55	2336580	8.55	1987390		8.55	1361430	8.55	1270480
			8.55833	2356490	8.55833	2097140	8.55833	2332340	8.55833	1991870		8.55833	1360810	8.55833	1266780
			8.56667	2353730	8.56667	2095640	8.56667	2335440	8.56667	1994060		8.56667	1366210	8.56667	1267460
			8.575	2350060	8.575	2096730	8.575	2330200	8.575	1987680		8.575	1360770	8.575	1266420
			8.58333	2355360	8.58333	2103710	8.58333	2335420	8.58333	1990890		8.58333	1359160	8.58333	1269020
			8.59167	2351370	8.59167	2102040	8.59167	2330850	8.59167	1992590		8.59167	1359620	8.59167	1268700
			8.6	2359000	8.6	2100680	8.6	2331660	8.6	1992060		8.6	1362440	8.6	1268620
			8.60833	2360770	8.60833	2100430	8.60833	2336170	8.60833	1985880		8.60833	1354190	8.60833	1272870
			8.61667	2352110	8.61667	2097470	8.61667	2337200	8.61667	1983440		8.61667	1361920	8.61667	1264950
			8.625	2363870	8.625	2094210	8.625	2333320	8.625	1987180		8.625	1360860	8.625	1266750
			8.63333	2358780	8.63333	2105490	8.63333	2332400	8.63333	1989050		8.63333	1364800	8.63333	1269380
			8.64167	2358720	8.64167	2099480	8.64167	2330790	8.64167	1987370		8.64167	1356640	8.64167	1267180
			8.65	2362200	8.65	2101090	8.65	2332000	8.65	1986470		8.65	1357890	8.65	1272110
			8.65833	2357230	8.65833	2097700	8.65833	2333460	8.65833	1993340		8.65833	1364600	8.65833	1276140
			8.66667	2364590	8.66667	2099370	8.66667	2339910	8.66667	1988760		8.66667	1360900	8.66667	1275170
			8.675	2354410	8.675	2097460	8.675	2328470	8.675	1994860		8.675	1359280	8.675	1270060
			8.68333	2359600	8.68333	2097430	8.68333	2338530	8.68333	1987220		8.68333	1356710	8.68333	1273920
			8.69167	2362000	8.69167	2102760	8.69167	2343500	8.69167	1991070		8.69167	1359610	8.69167	1269980
			8.7	2362120	8.7	2094170	8.7	2339150	8.7	1987410		8.7	1363970	8.7	1272310
			8.70833	2357000	8.70833	2096510	8.70833	2339390	8.70833	1988460		8.70833	1357030	8.70833	1272990
			8.71667	2355560	8.71667	2101280	8.71667	2340270	8.71667	1985600		8.71667	1361020	8.71667	1270240
			8.725	2372540	8.725	2102150	8.725	2334440	8.725	1991770		8.725	1361800	8.725	1272970
			8.73333	2358980	8.73333	2103410	8.73333	2328170	8.73333	1991270		8.73333	1361070	8.73333	1274310
			8.74167	2358590	8.74167	2094340	8.74167	2337110	8.74167	1987520		8.74167	1363630	8.74167	1264570
			8.75	2359540	8.75	2100360	8.75	2335930	8.75	1994470		8.75	1357620	8.75	1263240
			8.75833	2360930	8.75833	2100940	8.75833	2335510	8.75833	1994120		8.75833	1363520	8.75833	1269290
			8.76667	2360220	8.76667	2098950	8.76667	2332850	8.76667	1987890		8.76667	1364790	8.76667	1278470
			8.775	2359090	8.775	2093250	8.775	2335240	8.775	1989400		8.775	1360300	8.775	1272110
			8.78333	2354980	8.78333	2093170	8.78333	2334470	8.78333	1987930		8.78333	1361170	8.78333	1263100
			8.79167	2356310	8.79167	2097360	8.79167	2337510	8.79167	1984970		8.79167	1357190	8.79167	1265420
			8.8	2360560	8.8	2096930	8.8	2337760	8.8	1989560		8.8	1357050	8.8	1270470
			8.80833	2364700	8.80833	2096360	8.80833	2341470	8.80833	1987700		8.80833	1363210	8.80833	1269710
			8.81667	2359300	8.81667	2094050	8.81667	2337960	8.81667	1994020		8.81667	1365680	8.81667	1266900
			8.825	2353440	8.825	2101080	8.825	2336990	8.825	1989010		8.825	1356660	8.825	1263100
			8.83333	2364000	8.83333	2105270	8.83333	2339470	8.83333	1987050		8.83333	1359830	8.83333	1267840
			8.84167	2351080	8.84167	2098370	8.84167	2340950	8.84167	1987930		8.84167	1363050	8.84167	1265850
			8.85	2353200	8.85	2095550	8.85	2334300	8.85	1992870		8.85	1363900	8.85	1268240
			8.85833	2359140	8.85833	2106770	8.85833	2342480	8.85833	1988520		8.85833	1360040	8.85833	1270400
			8.86667	2362360	8.86667	2098710	8.86667	2337240	8.86667	1993260		8.86667	1354030	8.86667	1270580
			8.875	2358050	8.875	2103140	8.875	2337160	8.875	1986770		8.875	1359770	8.875	1264620
			8.88333	2359100	8.88333	2098980	8.88333	2336340	8.88333	1989380		8.88333	1354490	8.88333	1273210
			8.89167	2363290	8.89167	2092390	8.89167	2340710	8.89167	1989970		8.89167	1366730	8.89167	1271070
			8.9	2361160	8.9	2095050	8.9	2343030	8.9	1985500		8.9	1364950	8.9	1267700
			8.90833	2361680	8.90833	2093750	8.90833	2338440	8.90833	1977800		8.90833	1364990	8.90833	1269650
			8.91667	2361170	8.91667	2100310	8.91667	2334700	8.91667	1990360		8.91667	1359430	8.91667	1266990
			8.925	2360950	8.925	2100460	8.925	2339830	8.925	1991710		8.925	1355140	8.925	1267630
			8.93333	2357380	8.93333	2100920	8.93333	2339880	8.93333	1989030		8.93333	1362150	8.93333	1271700
			8.94167	2358940	8.94167	2099760	8.94167	2344610	8.94167	1988190		8.94167	1359190	8.94167	1264650
			8.95	2354230	8.95	2105580	8.95	2339670	8.95	1985020		8.95	1357560	8.95	1268710
			8.95833	2361240	8.95833	2100090	8.95833	2339880	8.95833	1990360		8.95833	1358630	8.95833	1265390
			8.96667	2364700	8.96667	2099480	8.96667	2337160	8.96667	1996390		8.96667	1362340	8.96667	1269400
			8.975	2356640	8.975	2091890	8.975	2341680	8.975	1983750		8.975	1353240	8.975	1263450
			8.98333	2353790	8.98333	2098990	8.98333	2334890	8.98333	1985570		8.98333	1363170	8.98333	1262630
			8.99167	2365140	8.99167	2101020	8.99167	2345130	8.99167	1985690		8.99167	1355810	8.99167	1263860
			9	2360320	9	2092630	9	2340230	9	1989120		9	1363690	9	1271100
			9.00833	2360690	9.00833	2100670	9.00833	2334680	9.00833	1980010		9.00833	1356930	9.00833	1265150
			9.01667	2364860	9.01667	2103980	9.01667	2344940	9.01667	1984730		9.01667	1359150	9.01667	1273340
			9.025	2363780	9.025	2102670	9.025	2338050	9.025	1987360		9.025	1365000	9.025	1265440
			9.03333	2359340	9.03333	2097600	9.03333	2342390	9.03333	1986140		9.03333	1362780	9.03333	1271700
			9.04167	2357930	9.04167	2100740	9.04167	2338370	9.04167	1987650		9.04167	1358240	9.04167	1271680
			9.05	2361000	9.05	2098910	9.05	2335400	9.05	1985760		9.05	1357550	9.05	1270260
			9.05833	2362450	9.05833	2100790	9.05833	2342800	9.05833	1989910		9.05833	1363520	9.05833	1265870
			9.06667	2361900	9.06667	2096510	9.06667	2338360	9.06667	1992670		9.06667	1361130	9.06667	1267640
			9.075	2365930	9.075	2097510	9.075	2339810	9.075	1994150		9.075	1359810	9.075	1267890
			9.08333	2362820	9.08333	2103830	9.08333	2346330	9.08333	1987860		9.08333	1358830	9.08333	1268080
			9.09167	2365360	9.09167	2095150	9.09167	2337920	9.09167	1983390		9.09167	1361070	9.09167	1270900
			9.1	2365730	9.1	2099040	9.1	2335830	9.1	1987250		9.1	1360050	9.1	1274870
			9.10833	2354900	9.10833	2104090	9.10833	2344110	9.10833	1986860		9.10833	1359620	9.10833	1265810
			9.11667	2357590	9.11667	2096820	9.11667	2343570	9.11667	1982480		9.11667	1361400	9.11667	1263060
			9.125	2363080	9.125	2105650	9.125	2336990	9.125	1985930		9.125	1353840	9.125	1263160
			9.13333	2359140	9.13333	2098650	9.13333	2341670	9.13333	1989250		9.13333	1358380	9.13333	1274490
			9.14167	2364060	9.14167	2102360	9.14167	2334820	9.14167	1988580		9.14167	1358640	9.14167	1272640
			9.15	2362310	9.15	2099870	9.15	2340390	9.15	1981230		9.15	1364140	9.15	1268690
			9.15833	2361370	9.15833	2104590	9.15833	2328950	9.15833	1989670		9.15833	1365350	9.15833	1265790
			9.16667	2364330	9.16667	2102660	9.16667	2338340	9.16667	1988010		9.16667	1356580	9.16667	1269990
			9.175	2364060	9.175	2104830	9.175	2341280	9.175	1989980		9.175	1366310	9.175	1261910
			9.18333	2364740	9.18333	2097510	9.18333	2344150	9.18333	1990000		9.18333	1360220	9.18333	1268440
			9.19167	2360770	9.19167	2105170	9.19167	2344900	9.19167	1984200		9.19167	1360530	9.19167	1261480
			9.2	2358370	9.2	2103900	9.2	2339870	9.2	1986380		9.2	1355210	9.2	1262710
			9.20833	2360500	9.20833	2099360	9.20833	2338590	9.20833	1992520		9.20833	1357350	9.20833	1268620
			9.21667	2365420	9.21667	2102410	9.21667	2341690	9.21667	1982910		9.21667	1360110	9.21667	1265600
			9.225	2365020	9.225	2092050	9.225	2336910	9.225	1989530		9.225	1354970	9.225	1272130
			9.23333	2360020	9.23333	2099340	9.23333	2338210	9.23333	1986990		9.23333	1358300	9.23333	1265400
			9.24167	2361550	9.24167	2098020	9.24167	2338310	9.24167	1978280		9.24167	1363870	9.24167	1270360
			9.25	2360480	9.25	2100870	9.25	2348750	9.25	1987530		9.25	1361550	9.25	1265990
			9.25833	2358280	9.25833	2098800	9.25833	2349020	9.25833	1989060		9.25833	1353310	9.25833	1270080
			9.26667	2372150	9.26667	2099930	9.26667	2340680	9.26667	1984140		9.26667	1351820	9.26667	1262150
			9.275	2363180	9.275	2102380	9.275	2342610	9.275	1994230		9.275	1355040	9.275	1266970
			9.28333	2366660	9.28333	2104430	9.28333	2342260	9.28333	1987440		9.28333	1358340	9.28333	1269330
			9.29167	2361220	9.29167	2101140	9.29167	2346290	9.29167	1985450		9.29167	1355010	9.29167	1270240
			9.3	2362670	9.3	2103110	9.3	2343210	9.3	1986710		9.3	1362360	9.3	1262070
			9.30833	2359330	9.30833	2105200	9.30833	2345890	9.30833	1990310		9.30833	1360290	9.30833	1258300
			9.31667	2362590	9.31667	2097890	9.31667	2346530	9.31667	1984220		9.31667	1359020	9.31667	1274100
			9.325	2363390	9.325	2099990	9.325	2347880	9.325	1991760		9.325	1357710	9.325	1269310
			9.33333	2368770	9.33333	2105040	9.33333	2343420	9.33333	1989890		9.33333	1358840	9.33333	1263900
			9.34167	2362860	9.34167	2102540	9.34167	2352520	9.34167	1981320		9.34167	1352430	9.34167	1258820
			9.35	2368180	9.35	2103380	9.35	2348450	9.35	1990480		9.35	1360940	9.35	1271850
			9.35833	2364010	9.35833	2101110	9.35833	2339930	9.35833	1990270		9.35833	1360750	9.35833	1272380
			9.36667	2368730	9.36667	2101080	9.36667	2340330	9.36667	1990240		9.36667	1356130	9.36667	1272920
			9.375	2367690	9.375	2109470	9.375	2342400	9.375	1986250		9.375	1355240	9.375	1268450
			9.38333	2365540	9.38333	2101030	9.38333	2346620	9.38333	1984090		9.38333	1364250	9.38333	1270690
			9.39167	2368950	9.39167	2107650	9.39167	2349470	9.39167	1994900		9.39167	1355380	9.39167	1267990
			9.4	2363960	9.4	2097240	9.4	2347190	9.4	1986890		9.4	1350830	9.4	1267820
			9.40833	2372670	9.40833	2100810	9.40833	2346000	9.40833	1989680		9.40833	1364060	9.40833	1263500
			9.41667	2370280	9.41667	2104110	9.41667	2343890	9.41667	1985910		9.41667	1356240	9.41667	1264420
			9.425	2372530	9.425	2103620	9.425	2349300	9.425	1988810		9.425	1358440	9.425	1266890
			9.43333	2365620	9.43333	2099720	9.43333	2337700	9.43333	1990600		9.43333	1353470	9.43333	1269010
			9.44167	2360800	9.44167	2102550	9.44167	2347560	9.44167	1991340		9.44167	1349140	9.44167	1271960
			9.45	2363040	9.45	2093160	9.45	2348650	9.45	1991980		9.45	1364220	9.45	1266260
			9.45833	2369010	9.45833	2100970	9.45833	2345640	9.45833	1986300		9.45833	1356130	9.45833	1268420
			9.46667	2362210	9.46667	2102060	9.46667	2346920	9.46667	1986690		9.46667	1360870	9.46667	1271250
			9.475	2363680	9.475	2102260	9.475	2341490	9.475	1986910		9.475	1357040	9.475	1270880
			9.48333	2365460	9.48333	2100540	9.48333	2349260	9.48333	1990420		9.48333	1363280	9.48333	1268740
			9.49167	2361070	9.49167	2093930	9.49167	2343120	9.49167	1984320		9.49167	1349850	9.49167	1267210
			9.5	2364840	9.5	2101630	9.5	2346110	9.5	1988860		9.5	1363570	9.5	1276450
			9.50833	2363890	9.50833	2092470	9.50833	2339600	9.50833	1994390		9.50833	1357150	9.50833	1264700
			9.51667	2364530	9.51667	2099840	9.51667	2348380	9.51667	1990280		9.51667	1359030	9.51667	1267120
			9.525	2368920	9.525	2099620	9.525	2350410	9.525	1978630		9.525	1357130	9.525	1269230
			9.53333	2366400	9.53333	2101870	9.53333	2350170	9.53333	1987060		9.53333	1365200	9.53333	1272010
			9.54167	2365340	9.54167	2101700	9.54167	2353600	9.54167	1985280		9.54167	1353720	9.54167	1269730
			9.55	2363630	9.55	2098400	9.55	2349640	9.55	1987980		9.55	1355860	9.55	1264120
			9.55833	2363980	9.55833	2096300	9.55833	2346290	9.55833	1989500		9.55833	1358170	9.55833	1272090
			9.56667	2369500	9.56667	2104160	9.56667	2343520	9.56667	1982850		9.56667	1354250	9.56667	1269120
			9.575	2370790	9.575	2100950	9.575	2353550	9.575	1988070		9.575	1368000	9.575	1267870
			9.58333	2370510	9.58333	2103320	9.58333	2351110	9.58333	1991020		9.58333	1362890	9.58333	1275430
			9.59167	2366330	9.59167	2097470	9.59167	2354710	9.59167	1983980		9.59167	1359150	9.59167	1266610
			9.6	2370200	9.6	2097960	9.6	2351440	9.6	1986820		9.6	1347640	9.6	1264970
			9.60833	2366590	9.60833	2098060	9.60833	2346050	9.60833	1982680		9.60833	1353710	9.60833	1258690
			9.61667	2370950	9.61667	2096410	9.61667	2348010	9.61667	1984430		9.61667	1357540	9.61667	1267870
			9.625	2369890	9.625	2103150	9.625	2346330	9.625	1985720		9.625	1361130	9.625	1269430
			9.63333	2369080	9.63333	2107860	9.63333	2351330	9.63333	1981250		9.63333	1361730	9.63333	1271060
			9.64167	2370740	9.64167	2098900	9.64167	2351250	9.64167	1984880		9.64167	1361390	9.64167	1270760
			9.65	2358310	9.65	2100620	9.65	2357040	9.65	1984470		9.65	1359690	9.65	1262970
			9.65833	2365970	9.65833	2101360	9.65833	2350260	9.65833	1990550		9.65833	1355600	9.65833	1267190
			9.66667	2374380	9.66667	2099720	9.66667	2352410	9.66667	1982450		9.66667	1353630	9.66667	1270510
			9.675	2373100	9.675	2102750	9.675	2351040	9.675	1985510		9.675	1359620	9.675	1265560
			9.68333	2364770	9.68333	2098410	9.68333	2355480	9.68333	1993540		9.68333	1361970	9.68333	1267840
			9.69167	2366880	9.69167	2106200	9.69167	2348250	9.69167	1992130		9.69167	1359780	9.69167	1273620
			9.7	2373700	9.7	2100950	9.7	2350510	9.7	1979900		9.7	1356570	9.7	1269550
			9.70833	2372660	9.70833	2100780	9.70833	2344690	9.70833	1980090		9.70833	1359600	9.70833	1274320
			9.71667	2369270	9.71667	2098850	9.71667	2353280	9.71667	1986660		9.71667	1361700	9.71667	1266170
			9.725	2359130	9.725	2105840	9.725	2346780	9.725	1982280		9.725	1356530	9.725	1269510
			9.73333	2367490	9.73333	2093280	9.73333	2353350	9.73333	1986120		9.73333	1358840	9.73333	1267370
			9.74167	2368660	9.74167	2096760	9.74167	2354480	9.74167	1989380		9.74167	1356970	9.74167	1267120
			9.75	2374060	9.75	2097880	9.75	2348710	9.75	1983330		9.75	1361230	9.75	1265710
			9.75833	2371930	9.75833	2106360	9.75833	2346070	9.75833	1987430		9.75833	1356820	9.75833	1267600
			9.76667	2370850	9.76667	2098080	9.76667	2352730	9.76667	1986350		9.76667	1352990	9.76667	1267510
			9.775	2366270	9.775	2106000	9.775	2356140	9.775	1985290		9.775	1355030	9.775	1262760
			9.78333	2366860	9.78333	2099860	9.78333	2352650	9.78333	1979460		9.78333	1356980	9.78333	1268990
			9.79167	2363220	9.79167	2100540	9.79167	2354720	9.79167	1979300		9.79167	1351000	9.79167	1260380
			9.8	2376060	9.8	2101100	9.8	2351820	9.8	1987460		9.8	1357210	9.8	1270370
			9.80833	2373170	9.80833	2104080	9.80833	2352940	9.80833	1983620		9.80833	1352440	9.80833	1262080
			9.81667	2373170	9.81667	2108590	9.81667	2351150	9.81667	1991630		9.81667	1357430	9.81667	1267620
			9.825	2377750	9.825	2093340	9.825	2351570	9.825	1986410		9.825	1358340	9.825	1269350
			9.83333	2371700	9.83333	2097620	9.83333	2352620	9.83333	1986590		9.83333	1355970	9.83333	1269610
			9.84167	2368080	9.84167	2102460	9.84167	2346680	9.84167	1980700		9.84167	1354820	9.84167	1268630
			9.85	2371420	9.85	2098880	9.85	2353770	9.85	1983890		9.85	1354260	9.85	1271800
			9.85833	2368380	9.85833	2096440	9.85833	2352350	9.85833	1988540		9.85833	1356170	9.85833	1267110
			9.86667	2373950	9.86667	2102990	9.86667	2357510	9.86667	1986910		9.86667	1360660	9.86667	1270200
			9.875	2363660	9.875	2101460	9.875	2353500	9.875	1986450		9.875	1361700	9.875	1267180
			9.88333	2373860	9.88333	2099050	9.88333	2357490	9.88333	1985490		9.88333	1349960	9.88333	1269360
			9.89167	2374860	9.89167	2099930	9.89167	2357790	9.89167	1980710		9.89167	1357750	9.89167	1268000
			9.9	2369370	9.9	2099240	9.9	2350160	9.9	1987960		9.9	1355760	9.9	1270730
			9.90833	2368400	9.90833	2102030	9.90833	2354440	9.90833	1983430		9.90833	1354020	9.90833	1268480
			9.91667	2371340	9.91667	2102580	9.91667	2346000	9.91667	1983420		9.91667	1349020	9.91667	1264780
			9.925	2375030	9.925	2102660	9.925	2347630	9.925	1978760		9.925	1365660	9.925	1274250
			9.93333	2379190	9.93333	2104280	9.93333	2350570	9.93333	1983470		9.93333	1354170	9.93333	1272570
			9.94167	2373720	9.94167	2101240	9.94167	2355360	9.94167	1981350		9.94167	1355750	9.94167	1279170
			9.95	2375630	9.95	2099140	9.95	2355200	9.95	1979930		9.95	1355670	9.95	1269860
			9.95833	2368200	9.95833	2097410	9.95833	2356320	9.95833	1986760		9.95833	1356840	9.95833	1267470
			9.96667	2369260	9.96667	2106240	9.96667	2361790	9.96667	1988850		9.96667	1361840	9.96667	1267340
			9.975	2369800	9.975	2104860	9.975	2343280	9.975	1988340		9.975	1354840	9.975	1263100
			9.98333	2360340	9.98333	2103720	9.98333	2361200	9.98333	1988090		9.98333	1355500	9.98333	1270620
			9.99167	2376880	9.99167	2106780	9.99167	2356180	9.99167	1986120		9.99167	1349510	9.99167	1268860
			10	2373350	10	2102080	10	2349620	10	1985500		10	1346430	10	1269680
			10.0083	2367310	10.0083	2106720	10.0083	2357130	10.0083	1987400		10.0083	1358170	10.0083	1266380
			10.0167	2375550	10.0167	2100040	10.0167	2358790	10.0167	1989530		10.0167	1354650	10.0167	1274510
			10.025	2371720	10.025	2104200	10.025	2353220	10.025	1982890		10.025	1353260	10.025	1265220
			10.0333	2373320	10.0333	2096850	10.0333	2356340	10.0333	1991910		10.0333	1352860	10.0333	1269320
			10.0417	2370740	10.0417	2106670	10.0417	2352680	10.0417	1987950		10.0417	1358530	10.0417	1272470
			10.05	2385850	10.05	2097620	10.05	2358750	10.05	1992620		10.05	1354170	10.05	1260270
			10.0583	2374330	10.0583	2100740	10.0583	2354740	10.0583	1990490		10.0583	1355220	10.0583	1268240
			10.0667	2383380	10.0667	2099340	10.0667	2357570	10.0667	1984770		10.0667	1358210	10.0667	1273880
			10.075	2376440	10.075	2101330	10.075	2352300	10.075	1981640		10.075	1361400	10.075	1278520
			10.0833	2370090	10.0833	2096620	10.0833	2344780	10.0833	1979580		10.0833	1354030	10.0833	1270430
			10.0917	2369350	10.0917	2101220	10.0917	2358130	10.0917	1984140		10.0917	1356480	10.0917	1271710
			10.1	2373840	10.1	2100050	10.1	2358110	10.1	1980760		10.1	1353200	10.1	1269730
			10.1083	2381810	10.1083	2103570	10.1083	2353910	10.1083	1983340		10.1083	1354100	10.1083	1269630
			10.1167	2375570	10.1167	2094970	10.1167	2357190	10.1167	1985460		10.1167	1358820	10.1167	1272230
			10.125	2366850	10.125	2100100	10.125	2355800	10.125	1982550		10.125	1360080	10.125	1272580
			10.1333	2374270	10.1333	2103640	10.1333	2350150	10.1333	1982120		10.1333	1361790	10.1333	1267100
			10.1417	2376420	10.1417	2098520	10.1417	2359120	10.1417	1994000		10.1417	1357030	10.1417	1268670
			10.15	2372460	10.15	2100460	10.15	2353980	10.15	1981600		10.15	1361020	10.15	1271290
			10.1583	2379390	10.1583	2095670	10.1583	2353300	10.1583	1986600		10.1583	1361580	10.1583	1271990
			10.1667	2373970	10.1667	2101680	10.1667	2353290	10.1667	1988610		10.1667	1357650	10.1667	1263640
			10.175	2380820	10.175	2100010	10.175	2345430	10.175	1985780		10.175	1355030	10.175	1276600
			10.1833	2375520	10.1833	2103950	10.1833	2350550	10.1833	1984160		10.1833	1359710	10.1833	1268520
			10.1917	2374560	10.1917	2105020	10.1917	2352230	10.1917	1991100		10.1917	1353510	10.1917	1271950
			10.2	2374250	10.2	2100700	10.2	2351510	10.2	1985790		10.2	1355290	10.2	1271920
			10.2083	2381690	10.2083	2100070	10.2083	2360510	10.2083	1991310		10.2083	1359730	10.2083	1266390
			10.2167	2379180	10.2167	2102940	10.2167	2351110	10.2167	1982190		10.2167	1347920	10.2167	1270850
			10.225	2382130	10.225	2108430	10.225	2352610	10.225	1984810		10.225	1356680	10.225	1267830
			10.2333	2372350	10.2333	2097570	10.2333	2356800	10.2333	1993170		10.2333	1352850	10.2333	1260160
			10.2417	2378460	10.2417	2105320	10.2417	2357590	10.2417	1980330		10.2417	1354800	10.2417	1267400
			10.25	2377360	10.25	2104390	10.25	2353230	10.25	1981300		10.25	1356200	10.25	1260830
			10.2583	2376850	10.2583	2104650	10.2583	2358420	10.2583	1981550		10.2583	1354310	10.2583	1264680
			10.2667	2377080	10.2667	2098380	10.2667	2357540	10.2667	1984940		10.2667	1358560	10.2667	1274900
			10.275	2374500	10.275	2096960	10.275	2362980	10.275	1984910		10.275	1354020	10.275	1272910
			10.2833	2376340	10.2833	2097410	10.2833	2358530	10.2833	1982960		10.2833	1356320	10.2833	1275940
			10.2917	2374530	10.2917	2100710	10.2917	2361330	10.2917	1980460		10.2917	1359780	10.2917	1262010
			10.3	2367020	10.3	2107000	10.3	2356900	10.3	1980550		10.3	1355170	10.3	1269860
			10.3083	2374540	10.3083	2101710	10.3083	2358900	10.3083	1982280		10.3083	1359610	10.3083	1265050
			10.3167	2378100	10.3167	2102610	10.3167	2361450	10.3167	1984880		10.3167	1352900	10.3167	1271800
			10.325	2374780	10.325	2101530	10.325	2356710	10.325	1982560		10.325	1355540	10.325	1262720
			10.3333	2380940	10.3333	2103200	10.3333	2351370	10.3333	1988070		10.3333	1355460	10.3333	1279590
			10.3417	2376710	10.3417	2103430	10.3417	2361800	10.3417	1989510		10.3417	1361090	10.3417	1269290
			10.35	2369280	10.35	2104180	10.35	2353800	10.35	1984060		10.35	1353750	10.35	1273980
			10.3583	2377040	10.3583	2104590	10.3583	2355980	10.3583	1990280		10.3583	1351410	10.3583	1264370
			10.3667	2376400	10.3667	2112060	10.3667	2363010	10.3667	1985390		10.3667	1353710	10.3667	1268430
			10.375	2376320	10.375	2107580	10.375	2361900	10.375	1985080		10.375	1353020	10.375	1260200
			10.3833	2375270	10.3833	2103150	10.3833	2355830	10.3833	1982670		10.3833	1351160	10.3833	1265260
			10.3917	2377440	10.3917	2100870	10.3917	2358110	10.3917	1985660		10.3917	1350110	10.3917	1264660
			10.4	2371580	10.4	2099600	10.4	2352030	10.4	1990120		10.4	1352440	10.4	1267870
			10.4083	2378440	10.4083	2100170	10.4083	2353920	10.4083	1987090		10.4083	1357260	10.4083	1267550
			10.4167	2378940	10.4167	2101590	10.4167	2360770	10.4167	1986150		10.4167	1351960	10.4167	1270810
			10.425	2379180	10.425	2096500	10.425	2356830	10.425	1985140		10.425	1348890	10.425	1273810
			10.4333	2380850	10.4333	2107770	10.4333	2356490	10.4333	1990880		10.4333	1356510	10.4333	1266030
			10.4417	2380160	10.4417	2104490	10.4417	2363580	10.4417	1982350		10.4417	1348730	10.4417	1269600
			10.45	2378270	10.45	2104120	10.45	2357250	10.45	1988900		10.45	1351820	10.45	1277020
			10.4583	2371700	10.4583	2106460	10.4583	2363250	10.4583	1989910		10.4583	1354540	10.4583	1265000
			10.4667	2368370	10.4667	2098410	10.4667	2362280	10.4667	1982930		10.4667	1351740	10.4667	1259970
			10.475	2380010	10.475	2105290	10.475	2356570	10.475	1988520		10.475	1353560	10.475	1270390
			10.4833	2375550	10.4833	2103570	10.4833	2359210	10.4833	1984020		10.4833	1351800	10.4833	1268770
			10.4917	2378160	10.4917	2096740	10.4917	2359900	10.4917	1982000		10.4917	1350550	10.4917	1266800
			10.5	2380600	10.5	2110890	10.5	2351220	10.5	1981890		10.5	1356140	10.5	1267170
			10.5083	2380640	10.5083	2105190	10.5083	2353790	10.5083	1984170		10.5083	1351450	10.5083	1267050
			10.5167	2376130	10.5167	2100490	10.5167	2361440	10.5167	1985690		10.5167	1352790	10.5167	1262690
			10.525	2378000	10.525	2108520	10.525	2363650	10.525	1983390		10.525	1354010	10.525	1275830
			10.5333	2377900	10.5333	2107410	10.5333	2354770	10.5333	1988250		10.5333	1353510	10.5333	1267090
			10.5417	2374100	10.5417	2105680	10.5417	2353220	10.5417	1990780		10.5417	1357330	10.5417	1268120
			10.55	2371790	10.55	2112790	10.55	2358850	10.55	1986340		10.55	1348330	10.55	1270430
			10.5583	2380250	10.5583	2096910	10.5583	2366420	10.5583	1984880		10.5583	1352620	10.5583	1270290
			10.5667	2379340	10.5667	2111130	10.5667	2362780	10.5667	1990380		10.5667	1350330	10.5667	1270970
			10.575	2381850	10.575	2107020	10.575	2361560	10.575	1985770		10.575	1351370	10.575	1269970
			10.5833	2385410	10.5833	2103270	10.5833	2358650	10.5833	1983190		10.5833	1353750	10.5833	1266970
			10.5917	2378870	10.5917	2107060	10.5917	2359660	10.5917	1980850		10.5917	1346600	10.5917	1261840
			10.6	2376800	10.6	2102350	10.6	2364480	10.6	1981300		10.6	1354010	10.6	1265180
			10.6083	2375640	10.6083	2104600	10.6083	2354940	10.6083	1982530		10.6083	1360010	10.6083	1269610
			10.6167	2381000	10.6167	2100620	10.6167	2367560	10.6167	1983100		10.6167	1352820	10.6167	1269890
			10.625	2383500	10.625	2104240	10.625	2358080	10.625	1984090		10.625	1353040	10.625	1268830
			10.6333	2387100	10.6333	2106690	10.6333	2363250	10.6333	1982600		10.6333	1352570	10.6333	1266970
			10.6417	2384030	10.6417	2107780	10.6417	2362770	10.6417	1981370		10.6417	1355240	10.6417	1271010
			10.65	2372800	10.65	2103420	10.65	2358730	10.65	1982470		10.65	1355740	10.65	1258710
			10.6583	2381930	10.6583	2107480	10.6583	2364580	10.6583	1988450		10.6583	1356960	10.6583	1264830
			10.6667	2378170	10.6667	2101820	10.6667	2358530	10.6667	1982840		10.6667	1353610	10.6667	1269810
			10.675	2381570	10.675	2104460	10.675	2361800	10.675	1985810		10.675	1354680	10.675	1265760
			10.6833	2376580	10.6833	2107010	10.6833	2365920	10.6833	1986520		10.6833	1351050	10.6833	1274520
			10.6917	2378190	10.6917	2105720	10.6917	2356720	10.6917	1977230		10.6917	1346630	10.6917	1267900
			10.7	2380530	10.7	2099320	10.7	2370300	10.7	1981780		10.7	1348940	10.7	1270190
			10.7083	2380830	10.7083	2103500	10.7083	2366410	10.7083	1982230		10.7083	1354450	10.7083	1266910
			10.7167	2384110	10.7167	2105000	10.7167	2355910	10.7167	1983640		10.7167	1355370	10.7167	1272010
			10.725	2381390	10.725	2102250	10.725	2359020	10.725	1983300		10.725	1345400	10.725	1265860
			10.7333	2374960	10.7333	2103800	10.7333	2363290	10.7333	1984860		10.7333	1345870	10.7333	1265620
			10.7417	2374750	10.7417	2096330	10.7417	2369660	10.7417	1987030		10.7417	1348480	10.7417	1271580
			10.75	2388160	10.75	2104460	10.75	2376400	10.75	1978320		10.75	1348980	10.75	1265020
			10.7583	2386790	10.7583	2104300	10.7583	2358250	10.7583	1987300		10.7583	1346150	10.7583	1272510
			10.7667	2371190	10.7667	2100120	10.7667	2362060	10.7667	1973560		10.7667	1345420	10.7667	1268140
			10.775	2376660	10.775	2105840	10.775	2362600	10.775	1981680		10.775	1345260	10.775	1264250
			10.7833	2383060	10.7833	2103960	10.7833	2358860	10.7833	1986780		10.7833	1345190	10.7833	1267140
			10.7917	2382040	10.7917	2106670	10.7917	2361830	10.7917	1982640		10.7917	1350930	10.7917	1270840
			10.8	2383440	10.8	2103800	10.8	2363250	10.8	1983830		10.8	1351060	10.8	1266190
			10.8083	2379840	10.8083	2102050	10.8083	2376560	10.8083	1986500		10.8083	1349300	10.8083	1276730
			10.8167	2381560	10.8167	2110700	10.8167	2363620	10.8167	1984810		10.8167	1355830	10.8167	1265700
			10.825	2380880	10.825	2104580	10.825	2368090	10.825	1987540		10.825	1354820	10.825	1266130
			10.8333	2383300	10.8333	2102630	10.8333	2360750	10.8333	1983380		10.8333	1353560	10.8333	1265420
			10.8417	2380900	10.8417	2102830	10.8417	2363260	10.8417	1980580		10.8417	1342260	10.8417	1267280
			10.85	2382840	10.85	2103900	10.85	2370160	10.85	1991730		10.85	1353700	10.85	1271560
			10.8583	2385040	10.8583	2093960	10.8583	2369770	10.8583	1981620		10.8583	1351740	10.8583	1264930
			10.8667	2383790	10.8667	2097440	10.8667	2366310	10.8667	1983520		10.8667	1348410	10.8667	1264540
			10.875	2385560	10.875	2100490	10.875	2369620	10.875	1979590		10.875	1348450	10.875	1271610
			10.8833	2378990	10.8833	2097680	10.8833	2370470	10.8833	1986700		10.8833	1352000	10.8833	1264380
			10.8917	2385750	10.8917	2105720	10.8917	2364490	10.8917	1977700		10.8917	1344010	10.8917	1252420
			10.9	2387140	10.9	2105990	10.9	2365500	10.9	1987390		10.9	1352590	10.9	1266070
			10.9083	2383730	10.9083	2103140	10.9083	2367400	10.9083	1981690		10.9083	1355750	10.9083	1265320
			10.9167	2385510	10.9167	2104260	10.9167	2364670	10.9167	1984840		10.9167	1351160	10.9167	1269210
			10.925	2386890	10.925	2096900	10.925	2366520	10.925	1982620		10.925	1355260	10.925	1263590
			10.9333	2379390	10.9333	2105240	10.9333	2362650	10.9333	1987610		10.9333	1349070	10.9333	1268130
			10.9417	2375390	10.9417	2100290	10.9417	2362860	10.9417	1982350		10.9417	1355090	10.9417	1274010
			10.95	2380270	10.95	2101640	10.95	2366680	10.95	1981010		10.95	1350700	10.95	1272890
			10.9583	2380690	10.9583	2103370	10.9583	2366990	10.9583	1982690		10.9583	1348890	10.9583	1278520
			10.9667	2382210	10.9667	2103580	10.9667	2371580	10.9667	1982310		10.9667	1344730	10.9667	1267390
			10.975	2384620	10.975	2103800	10.975	2364260	10.975	1978200		10.975	1346330	10.975	1265340
			10.9833	2382530	10.9833	2100710	10.9833	2377540	10.9833	1981730		10.9833	1354220	10.9833	1268630
			10.9917	2379170	10.9917	2103510	10.9917	2367320	10.9917	1981170		10.9917	1352800	10.9917	1275680
			11	2387660	11	2101330	11	2360330	11	1980570		11	1348310	11	1267320
			11.0083	2384160	11.0083	2100110	11.0083	2367050	11.0083	1983100		11.0083	1336080	11.0083	1268500
			11.0167	2373800	11.0167	2100940	11.0167	2373010	11.0167	1985900		11.0167	1346580	11.0167	1268540
			11.025	2379080	11.025	2094870	11.025	2369870	11.025	1985420		11.025	1347730	11.025	1261060
			11.0333	2384940	11.0333	2105780	11.0333	2371240	11.0333	1980020		11.0333	1347080	11.0333	1268800
			11.0417	2384840	11.0417	2107800	11.0417	2362560	11.0417	1986830		11.0417	1352220	11.0417	1259820
			11.05	2382250	11.05	2102790	11.05	2359970	11.05	1985210		11.05	1349100	11.05	1266360
			11.0583	2383700	11.0583	2104170	11.0583	2365990	11.0583	1982660		11.0583	1344450	11.0583	1267040
			11.0667	2383980	11.0667	2099560	11.0667	2370420	11.0667	1984620		11.0667	1344990	11.0667	1264140
			11.075	2380310	11.075	2101710	11.075	2371580	11.075	1987550		11.075	1347300	11.075	1266550
			11.0833	2381790	11.0833	2098840	11.0833	2371320	11.0833	1980730		11.0833	1345730	11.0833	1265940
			11.0917	2384580	11.0917	2105380	11.0917	2368420	11.0917	1985880		11.0917	1348390	11.0917	1265110
			11.1	2384530	11.1	2101010	11.1	2369180	11.1	1982200		11.1	1349350	11.1	1274250
			11.1083	2384120	11.1083	2101520	11.1083	2365040	11.1083	1980690		11.1083	1348690	11.1083	1272630
			11.1167	2382960	11.1167	2102630	11.1167	2372770	11.1167	1983140		11.1167	1354870	11.1167	1264420
			11.125	2385620	11.125	2110830	11.125	2371840	11.125	1981500		11.125	1349420	11.125	1267000
			11.1333	2377610	11.1333	2106410	11.1333	2380300	11.1333	1982490		11.1333	1350280	11.1333	1263840
			11.1417	2385770	11.1417	2105080	11.1417	2364730	11.1417	1989490		11.1417	1350570	11.1417	1269600
			11.15	2382500	11.15	2101360	11.15	2370280	11.15	1984180		11.15	1349480	11.15	1266550
			11.1583	2385740	11.1583	2099000	11.1583	2360100	11.1583	1984260		11.1583	1352450	11.1583	1263760
			11.1667	2387440	11.1667	2104110	11.1667	2372080	11.1667	1987120		11.1667	1351750	11.1667	1265260
			11.175	2385430	11.175	2102200	11.175	2374720	11.175	1985270		11.175	1348420	11.175	1267450
			11.1833	2380900	11.1833	2097780	11.1833	2361950	11.1833	1982430		11.1833	1352210	11.1833	1259020
			11.1917	2388370	11.1917	2106640	11.1917	2369880	11.1917	1981560		11.1917	1351960	11.1917	1271550
			11.2	2377000	11.2	2107700	11.2	2366610	11.2	1988000		11.2	1358230	11.2	1263270
			11.2083	2388930	11.2083	2108290	11.2083	2365200	11.2083	1991070		11.2083	1348100	11.2083	1268270
			11.2167	2381900	11.2167	2105560	11.2167	2363220	11.2167	1980050		11.2167	1350930	11.2167	1264670
			11.225	2379970	11.225	2105290	11.225	2364680	11.225	1990620		11.225	1349000	11.225	1268270
			11.2333	2385120	11.2333	2100610	11.2333	2365910	11.2333	1986030		11.2333	1343350	11.2333	1262160
			11.2417	2374720	11.2417	2106330	11.2417	2369240	11.2417	1979050		11.2417	1348440	11.2417	1262600
			11.25	2387800	11.25	2103140	11.25	2373870	11.25	1989310		11.25	1348120	11.25	1265100
			11.2583	2380790	11.2583	2104630	11.2583	2363490	11.2583	1982870		11.2583	1350530	11.2583	1270290
			11.2667	2386550	11.2667	2097900	11.2667	2361200	11.2667	1985010		11.2667	1344400	11.2667	1267090
			11.275	2388610	11.275	2102900	11.275	2371800	11.275	1976050		11.275	1349860	11.275	1271710
			11.2833	2388820	11.2833	2104620	11.2833	2374260	11.2833	1986100		11.2833	1347710	11.2833	1267650
			11.2917	2380630	11.2917	2099230	11.2917	2370150	11.2917	1978470		11.2917	1345760	11.2917	1265490
			11.3	2386670	11.3	2106640	11.3	2366700	11.3	1978910		11.3	1347030	11.3	1271740
			11.3083	2375810	11.3083	2106370	11.3083	2367910	11.3083	1985760		11.3083	1343640	11.3083	1259400
			11.3167	2388830	11.3167	2099390	11.3167	2370300	11.3167	1978460		11.3167	1351300	11.3167	1262570
			11.325	2383390	11.325	2101210	11.325	2367240	11.325	1985030		11.325	1345440	11.325	1266890
			11.3333	2381560	11.3333	2103260	11.3333	2371140	11.3333	1986690		11.3333	1353360	11.3333	1264490
			11.3417	2388660	11.3417	2104290	11.3417	2372840	11.3417	1986610		11.3417	1351880	11.3417	1264470
			11.35	2379540	11.35	2100390	11.35	2374010	11.35	1974620		11.35	1348420	11.35	1265090
			11.3583	2382210	11.3583	2105850	11.3583	2365360	11.3583	1987480		11.3583	1341660	11.3583	1271020
			11.3667	2387100	11.3667	2102680	11.3667	2370620	11.3667	1982880		11.3667	1349140	11.3667	1266970
			11.375	2373880	11.375	2100620	11.375	2371290	11.375	1987660		11.375	1347920	11.375	1263800
			11.3833	2384020	11.3833	2102670	11.3833	2372710	11.3833	1983630		11.3833	1351460	11.3833	1262180
			11.3917	2384160	11.3917	2105220	11.3917	2371110	11.3917	1987930		11.3917	1344130	11.3917	1254380
			11.4	2381180	11.4	2110800	11.4	2367570	11.4	1984150		11.4	1352090	11.4	1270600
			11.4083	2383650	11.4083	2097910	11.4083	2364490	11.4083	1975540		11.4083	1344190	11.4083	1266460
			11.4167	2384920	11.4167	2104900	11.4167	2370600	11.4167	1985340		11.4167	1345630	11.4167	1261530
			11.425	2382800	11.425	2098910	11.425	2364720	11.425	1983850		11.425	1348150	11.425	1268370
			11.4333	2383450	11.4333	2109010	11.4333	2366160	11.4333	1983460		11.4333	1348940	11.4333	1263190
			11.4417	2380610	11.4417	2108460	11.4417	2374350	11.4417	1978610		11.4417	1343190	11.4417	1265920
			11.45	2392860	11.45	2100140	11.45	2373270	11.45	1988620		11.45	1354400	11.45	1265620
			11.4583	2380580	11.4583	2099370	11.4583	2374430	11.4583	1987990		11.4583	1348830	11.4583	1267050
			11.4667	2390820	11.4667	2106830	11.4667	2376660	11.4667	1984460		11.4667	1343550	11.4667	1265720
			11.475	2382960	11.475	2100520	11.475	2371650	11.475	1981290		11.475	1351410	11.475	1274300
			11.4833	2383320	11.4833	2099850	11.4833	2369330	11.4833	1980780		11.4833	1352230	11.4833	1262520
			11.4917	2378450	11.4917	2107180	11.4917	2374490	11.4917	1976940		11.4917	1347540	11.4917	1271520
			11.5	2385020	11.5	2108020	11.5	2372680	11.5	1983560		11.5	1347290	11.5	1264800
			11.5083	2389950	11.5083	2107460	11.5083	2368900	11.5083	1988740		11.5083	1349560	11.5083	1259130
			11.5167	2375460	11.5167	2103920	11.5167	2364800	11.5167	1982000		11.5167	1353300	11.5167	1269840
			11.525	2387770	11.525	2108070	11.525	2371480	11.525	1982520		11.525	1341590	11.525	1272480
			11.5333	2386100	11.5333	2097240	11.5333	2373510	11.5333	1984330		11.5333	1344390	11.5333	1266260
			11.5417	2383740	11.5417	2107540	11.5417	2371890	11.5417	1983200		11.5417	1347010	11.5417	1266540
			11.55	2382810	11.55	2110280	11.55	2373870	11.55	1976290		11.55	1348860	11.55	1272160
			11.5583	2385780	11.5583	2101150	11.5583	2371880	11.5583	1984620		11.5583	1342700	11.5583	1271760
			11.5667	2384640	11.5667	2103340	11.5667	2371790	11.5667	1991330		11.5667	1349230	11.5667	1268230
			11.575	2385530	11.575	2107290	11.575	2376890	11.575	1984630		11.575	1344710	11.575	1269340
			11.5833	2388730	11.5833	2100810	11.5833	2374330	11.5833	1985460		11.5833	1347060	11.5833	1265600
			11.5917	2384650	11.5917	2100000	11.5917	2370570	11.5917	1981320		11.5917	1342580	11.5917	1262990
			11.6	2389390	11.6	2106530	11.6	2370770	11.6	1980250		11.6	1347930	11.6	1265790
			11.6083	2392860	11.6083	2101810	11.6083	2377760	11.6083	1985130		11.6083	1343320	11.6083	1268590
			11.6167	2389840	11.6167	2103250	11.6167	2375930	11.6167	1984290		11.6167	1348910	11.6167	1266960
			11.625	2387620	11.625	2105510	11.625	2373010	11.625	1981630		11.625	1346270	11.625	1268730
			11.6333	2392330	11.6333	2104510	11.6333	2371740	11.6333	1983690		11.6333	1345210	11.6333	1263930
			11.6417	2391240	11.6417	2101670	11.6417	2369230	11.6417	1981900		11.6417	1349130	11.6417	1263260
			11.65	2392810	11.65	2108400	11.65	2365940	11.65	1975860		11.65	1339670	11.65	1272910
			11.6583	2391550	11.6583	2103460	11.6583	2371490	11.6583	1979930		11.6583	1347310	11.6583	1274300
			11.6667	2392500	11.6667	2107850	11.6667	2368340	11.6667	1983870		11.6667	1340080	11.6667	1272180
			11.675	2389890	11.675	2097870	11.675	2371100	11.675	1982180		11.675	1343620	11.675	1266000
			11.6833	2392130	11.6833	2103050	11.6833	2371360	11.6833	1982040		11.6833	1340870	11.6833	1266080
			11.6917	2383220	11.6917	2102470	11.6917	2377570	11.6917	1982120		11.6917	1346430	11.6917	1263650
			11.7	2389180	11.7	2108440	11.7	2372290	11.7	1980800		11.7	1345650	11.7	1266050
			11.7083	2388910	11.7083	2102910	11.7083	2369600	11.7083	1986580		11.7083	1344700	11.7083	1264910
			11.7167	2387490	11.7167	2104860	11.7167	2369880	11.7167	1992580		11.7167	1345170	11.7167	1262780
			11.725	2378920	11.725	2102660	11.725	2377950	11.725	1987090		11.725	1341680	11.725	1265280
			11.7333	2385880	11.7333	2093190	11.7333	2374050	11.7333	1985400		11.7333	1345160	11.7333	1272520
			11.7417	2382920	11.7417	2102940	11.7417	2381020	11.7417	1985480		11.7417	1352190	11.7417	1261920
			11.75	2384190	11.75	2109290	11.75	2375110	11.75	1979210		11.75	1351290	11.75	1260220
			11.7583	2379760	11.7583	2100780	11.7583	2371900	11.7583	1976780		11.7583	1345630	11.7583	1258930
			11.7667	2391680	11.7667	2114980	11.7667	2383790	11.7667	1986280		11.7667	1345240	11.7667	1271300
			11.775	2385930	11.775	2104220	11.775	2368170	11.775	1980570		11.775	1342280	11.775	1267740
			11.7833	2393250	11.7833	2103750	11.7833	2373740	11.7833	1982110		11.7833	1347580	11.7833	1264490
			11.7917	2385420	11.7917	2096550	11.7917	2368150	11.7917	1982470		11.7917	1347350	11.7917	1270770
			11.8	2388150	11.8	2098990	11.8	2373150	11.8	1983170		11.8	1342450	11.8	1270530
			11.8083	2395060	11.8083	2100970	11.8083	2381390	11.8083	1987550		11.8083	1345770	11.8083	1276300
			11.8167	2388130	11.8167	2102640	11.8167	2374970	11.8167	1980530		11.8167	1342110	11.8167	1262830
			11.825	2389670	11.825	2103820	11.825	2373380	11.825	1978750		11.825	1340380	11.825	1261330
			11.8333	2387780	11.8333	2106880	11.8333	2371870	11.8333	1983950		11.8333	1345740	11.8333	1266270
			11.8417	2390380	11.8417	2106590	11.8417	2370370	11.8417	1984580		11.8417	1341980	11.8417	1265680
			11.85	2386090	11.85	2100900	11.85	2372060	11.85	1983790		11.85	1357820	11.85	1269360
			11.8583	2388640	11.8583	2106800	11.8583	2377690	11.8583	1983150		11.8583	1347430	11.8583	1274360
			11.8667	2389590	11.8667	2111290	11.8667	2373060	11.8667	1985510		11.8667	1345290	11.8667	1265780
			11.875	2389840	11.875	2101410	11.875	2375210	11.875	1981720		11.875	1344350	11.875	1270700
			11.8833	2384660	11.8833	2106040	11.8833	2377300	11.8833	1984630		11.8833	1345360	11.8833	1266150
			11.8917	2388710	11.8917	2109620	11.8917	2384720	11.8917	1984760		11.8917	1342380	11.8917	1267690
			11.9	2394190	11.9	2100200	11.9	2369950	11.9	1982950		11.9	1344420	11.9	1264470
			11.9083	2389050	11.9083	2101450	11.9083	2374860	11.9083	1978000		11.9083	1343930	11.9083	1259250
			11.9167	2390160	11.9167	2107740	11.9167	2376770	11.9167	1984430		11.9167	1349440	11.9167	1267070
			11.925	2388190	11.925	2104010	11.925	2369860	11.925	1980880		11.925	1346570	11.925	1265890
			11.9333	2387980	11.9333	2102600	11.9333	2369620	11.9333	1984430		11.9333	1346690	11.9333	1266680
			11.9417	2383750	11.9417	2105340	11.9417	2380090	11.9417	1982830		11.9417	1336290	11.9417	1266540
			11.95	2385290	11.95	2108240	11.95	2380520	11.95	1987520		11.95	1341900	11.95	1269390
			11.9583	2381540	11.9583	2102280	11.9583	2374270	11.9583	1978330		11.9583	1344290	11.9583	1267160
			11.9667	2385050	11.9667	2102430	11.9667	2381080	11.9667	1974080		11.9667	1348070	11.9667	1269500
			11.975	2390320	11.975	2104410	11.975	2374760	11.975	1981920		11.975	1343310	11.975	1271780
			11.9833	2391950	11.9833	2101430	11.9833	2378410	11.9833	1981900		11.9833	1340600	11.9833	1268330
			11.9917	2389750	11.9917	2103470	11.9917	2384010	11.9917	1986610		11.9917	1343290	11.9917	1262570
			12	2389830	12	2103530	12	2370020	12	1981690		12	1349590	12	1264020
			12.0083	2385150	12.0083	2103100	12.0083	2378330	12.0083	1985180		12.0083	1340880	12.0083	1266540
			12.0167	2383090	12.0167	2104510	12.0167	2373440	12.0167	1982360		12.0167	1347410	12.0167	1268620
			12.025	2387870	12.025	2107530	12.025	2374560	12.025	1974080		12.025	1342120	12.025	1270400
			12.0333	2384500	12.0333	2107780	12.0333	2387010	12.0333	1973490		12.0333	1347590	12.0333	1264410
			12.0417	2388290	12.0417	2107370	12.0417	2374740	12.0417	1977990		12.0417	1342450	12.0417	1257300
			12.05	2396300	12.05	2105490	12.05	2377200	12.05	1983710		12.05	1351000	12.05	1267490
			12.0583	2387380	12.0583	2105900	12.0583	2370740	12.0583	1977800		12.0583	1341930	12.0583	1270160
			12.0667	2395790	12.0667	2108400	12.0667	2369530	12.0667	1983310		12.0667	1349710	12.0667	1268070
			12.075	2387860	12.075	2109370	12.075	2377410	12.075	1979560		12.075	1348560	12.075	1265710
			12.0833	2391110	12.0833	2103560	12.0833	2379510	12.0833	1979170		12.0833	1346190	12.0833	1263470
			12.0917	2390240	12.0917	2103750	12.0917	2376650	12.0917	1982010		12.0917	1347010	12.0917	1264700
			12.1	2392340	12.1	2101710	12.1	2370150	12.1	1985460		12.1	1343670	12.1	1268230
			12.1083	2389250	12.1083	2105810	12.1083	2379050	12.1083	1975950		12.1083	1345380	12.1083	1256530
			12.1167	2388540	12.1167	2106150	12.1167	2379480	12.1167	1987780		12.1167	1339660	12.1167	1268450
			12.125	2390520	12.125	2096300	12.125	2377490	12.125	1980590		12.125	1347300	12.125	1265010
			12.1333	2384890	12.1333	2102590	12.1333	2380950	12.1333	1978960		12.1333	1348420	12.1333	1266190
			12.1417	2385670	12.1417	2099460	12.1417	2368790	12.1417	1979590		12.1417	1342620	12.1417	1266500
			12.15	2389510	12.15	2112930	12.15	2375170	12.15	1979240		12.15	1343690	12.15	1259060
			12.1583	2384270	12.1583	2109020	12.1583	2375410	12.1583	1985000		12.1583	1347700	12.1583	1262410
			12.1667	2392230	12.1667	2103100	12.1667	2376510	12.1667	1988170		12.1667	1341870	12.1667	1264970
			12.175	2392260	12.175	2104300	12.175	2378870	12.175	1985960		12.175	1340900	12.175	1270720
			12.1833	2383570	12.1833	2104230	12.1833	2377160	12.1833	1986610		12.1833	1344610	12.1833	1267500
			12.1917	2391650	12.1917	2104960	12.1917	2382300	12.1917	1987930		12.1917	1344110	12.1917	1271550
			12.2	2388070	12.2	2106730	12.2	2375090	12.2	1979030		12.2	1345050	12.2	1265000
			12.2083	2390520	12.2083	2106000	12.2083	2377810	12.2083	1981720		12.2083	1341910	12.2083	1265100
			12.2167	2393920	12.2167	2108600	12.2167	2382500	12.2167	1983110		12.2167	1344500	12.2167	1268590
			12.225	2391630	12.225	2099580	12.225	2379160	12.225	1981440		12.225	1340400	12.225	1270180
			12.2333	2388260	12.2333	2105320	12.2333	2374970	12.2333	1981970		12.2333	1344240	12.2333	1265490
			12.2417	2390270	12.2417	2108500	12.2417	2380500	12.2417	1982540		12.2417	1339360	12.2417	1267320
			12.25	2383810	12.25	2100390	12.25	2380640	12.25	1983220		12.25	1342540	12.25	1263040
			12.2583	2397140	12.2583	2112040	12.2583	2374050	12.2583	1987460		12.2583	1342400	12.2583	1266470
			12.2667	2396050	12.2667	2100340	12.2667	2387420	12.2667	1982930		12.2667	1341170	12.2667	1272890
			12.275	2388880	12.275	2100360	12.275	2374610	12.275	1985420		12.275	1343660	12.275	1270460
			12.2833	2389510	12.2833	2103970	12.2833	2383170	12.2833	1982760		12.2833	1341340	12.2833	1270030
			12.2917	2394900	12.2917	2105690	12.2917	2379400	12.2917	1978860		12.2917	1345130	12.2917	1268600
			12.3	2399950	12.3	2101990	12.3	2369680	12.3	1982760		12.3	1346840	12.3	1265650
			12.3083	2392640	12.3083	2109040	12.3083	2378240	12.3083	1980890		12.3083	1344710	12.3083	1255650
			12.3167	2390440	12.3167	2108370	12.3167	2378150	12.3167	1982460		12.3167	1346270	12.3167	1265130
			12.325	2391690	12.325	2102680	12.325	2380780	12.325	1981050		12.325	1340790	12.325	1264890
			12.3333	2397770	12.3333	2101600	12.3333	2375240	12.3333	1976160		12.3333	1353380	12.3333	1270670
			12.3417	2394510	12.3417	2098290	12.3417	2382280	12.3417	1984900		12.3417	1342930	12.3417	1263200
			12.35	2386490	12.35	2110610	12.35	2379780	12.35	1979130		12.35	1344700	12.35	1263050
			12.3583	2398900	12.3583	2111230	12.3583	2380450	12.3583	1979110		12.3583	1345680	12.3583	1268330
			12.3667	2385100	12.3667	2101220	12.3667	2377170	12.3667	1983060		12.3667	1338290	12.3667	1265070
			12.375	2390930	12.375	2109770	12.375	2374210	12.375	1984080		12.375	1348830	12.375	1271010
			12.3833	2392330	12.3833	2101370	12.3833	2375080	12.3833	1985760		12.3833	1340410	12.3833	1261210
			12.3917	2391130	12.3917	2098580	12.3917	2379930	12.3917	1980800		12.3917	1347410	12.3917	1266470
			12.4	2389980	12.4	2110700	12.4	2381010	12.4	1982950		12.4	1343490	12.4	1269090
			12.4083	2387340	12.4083	2098880	12.4083	2382810	12.4083	1983200		12.4083	1350420	12.4083	1263930
			12.4167	2384140	12.4167	2100840	12.4167	2379870	12.4167	1979380		12.4167	1346750	12.4167	1263290
			12.425	2390310	12.425	2113490	12.425	2377180	12.425	1981930		12.425	1339590	12.425	1260950
			12.4333	2400030	12.4333	2102560	12.4333	2380960	12.4333	1982890		12.4333	1347190	12.4333	1263220
			12.4417	2393530	12.4417	2100930	12.4417	2376440	12.4417	1983180		12.4417	1338540	12.4417	1266130
			12.45	2390760	12.45	2106370	12.45	2382210	12.45	1983790		12.45	1345080	12.45	1263110
			12.4583	2395710	12.4583	2099550	12.4583	2382280	12.4583	1982050		12.4583	1338990	12.4583	1263620
			12.4667	2391040	12.4667	2107500	12.4667	2383990	12.4667	1979520		12.4667	1343060	12.4667	1270950
			12.475	2393870	12.475	2100080	12.475	2383830	12.475	1982090		12.475	1350650	12.475	1262010
			12.4833	2394270	12.4833	2103840	12.4833	2379940	12.4833	1987730		12.4833	1345880	12.4833	1260450
			12.4917	2388030	12.4917	2105590	12.4917	2391740	12.4917	1985570		12.4917	1340560	12.4917	1268760
			12.5	2393620	12.5	2103720	12.5	2378360	12.5	1977190		12.5	1347320	12.5	1271050
			12.5083	2394620	12.5083	2105730	12.5083	2383370	12.5083	1988450		12.5083	1347970	12.5083	1259610
			12.5167	2397380	12.5167	2103920	12.5167	2378020	12.5167	1984580		12.5167	1338780	12.5167	1266330
			12.525	2392300	12.525	2106570	12.525	2379860	12.525	1984140		12.525	1345580	12.525	1267290
			12.5333	2387560	12.5333	2105520	12.5333	2377540	12.5333	1980370		12.5333	1339170	12.5333	1263720
			12.5417	2386570	12.5417	2102880	12.5417	2387410	12.5417	1983100		12.5417	1344740	12.5417	1276250
			12.55	2400650	12.55	2109810	12.55	2379980	12.55	1983160		12.55	1339700	12.55	1263780
			12.5583	2391670	12.5583	2100130	12.5583	2384790	12.5583	1979190		12.5583	1335430	12.5583	1263810
			12.5667	2390650	12.5667	2107380	12.5667	2375300	12.5667	1982530		12.5667	1350630	12.5667	1264400
			12.575	2390600	12.575	2105950	12.575	2382010	12.575	1982170		12.575	1342710	12.575	1265660
			12.5833	2387340	12.5833	2103860	12.5833	2378700	12.5833	1976690		12.5833	1341360	12.5833	1270320
			12.5917	2399590	12.5917	2106560	12.5917	2385970	12.5917	1978490		12.5917	1339940	12.5917	1266960
			12.6	2394770	12.6	2101420	12.6	2379540	12.6	1986080		12.6	1337770	12.6	1262920
			12.6083	2389570	12.6083	2107360	12.6083	2374680	12.6083	1978670		12.6083	1348060	12.6083	1262750
			12.6167	2387440	12.6167	2105060	12.6167	2382340	12.6167	1985410		12.6167	1337290	12.6167	1263280
			12.625	2392250	12.625	2101610	12.625	2379820	12.625	1986650		12.625	1333780	12.625	1261690
			12.6333	2389870	12.6333	2106140	12.6333	2372950	12.6333	1985650		12.6333	1343360	12.6333	1271510
			12.6417	2386720	12.6417	2112410	12.6417	2386790	12.6417	1977600		12.6417	1339120	12.6417	1273870
			12.65	2391540	12.65	2100100	12.65	2390000	12.65	1984240		12.65	1349850	12.65	1271190
			12.6583	2389070	12.6583	2104850	12.6583	2381270	12.6583	1981100		12.6583	1341790	12.6583	1263970
			12.6667	2399630	12.6667	2105660	12.6667	2388280	12.6667	1982140		12.6667	1335360	12.6667	1269680
			12.675	2393980	12.675	2099550	12.675	2383390	12.675	1980710		12.675	1339660	12.675	1265860
			12.6833	2390880	12.6833	2107590	12.6833	2384660	12.6833	1981260		12.6833	1337280	12.6833	1271210
			12.6917	2396580	12.6917	2109180	12.6917	2384190	12.6917	1977730		12.6917	1336010	12.6917	1256720
			12.7	2386160	12.7	2103100	12.7	2384740	12.7	1986480		12.7	1341060	12.7	1265410
			12.7083	2395250	12.7083	2104270	12.7083	2385010	12.7083	1981400		12.7083	1344760	12.7083	1259810
			12.7167	2387390	12.7167	2112450	12.7167	2382620	12.7167	1979810		12.7167	1339090	12.7167	1272900
			12.725	2391630	12.725	2106740	12.725	2380040	12.725	1988490		12.725	1341770	12.725	1264090
			12.7333	2390570	12.7333	2104560	12.7333	2376030	12.7333	1983320		12.7333	1342740	12.7333	1264410
			12.7417	2392930	12.7417	2116930	12.7417	2390110	12.7417	1977080		12.7417	1338850	12.7417	1263200
			12.75	2394590	12.75	2103490	12.75	2382240	12.75	1985390		12.75	1338930	12.75	1264510
			12.7583	2387290	12.7583	2108670	12.7583	2384350	12.7583	1984220		12.7583	1346300	12.7583	1260270
			12.7667	2393460	12.7667	2101560	12.7667	2377690	12.7667	1981830		12.7667	1342030	12.7667	1266330
			12.775	2391760	12.775	2103040	12.775	2390570	12.775	1984120		12.775	1340150	12.775	1264090
			12.7833	2393670	12.7833	2109120	12.7833	2376350	12.7833	1986390		12.7833	1348490	12.7833	1262720
			12.7917	2391130	12.7917	2106270	12.7917	2385320	12.7917	1980850		12.7917	1342620	12.7917	1268480
			12.8	2397750	12.8	2111520	12.8	2380350	12.8	1985600		12.8	1336390	12.8	1271730
			12.8083	2392220	12.8083	2107490	12.8083	2380470	12.8083	1981140		12.8083	1335680	12.8083	1265550
			12.8167	2392310	12.8167	2101160	12.8167	2389830	12.8167	1986850		12.8167	1342690	12.8167	1264620
			12.825	2397470	12.825	2106310	12.825	2387540	12.825	1977470		12.825	1337720	12.825	1265470
			12.8333	2396070	12.8333	2108700	12.8333	2382740	12.8333	1982460		12.8333	1331040	12.8333	1266210
			12.8417	2390060	12.8417	2101790	12.8417	2390660	12.8417	1983710		12.8417	1344960	12.8417	1268440
			12.85	2393420	12.85	2106450	12.85	2380270	12.85	1975600		12.85	1341280	12.85	1263500
			12.8583	2395970	12.8583	2105630	12.8583	2381080	12.8583	1992590		12.8583	1336050	12.8583	1268220
			12.8667	2392120	12.8667	2102000	12.8667	2386830	12.8667	1984750		12.8667	1344640	12.8667	1264330
			12.875	2392180	12.875	2102540	12.875	2384780	12.875	1986880		12.875	1344720	12.875	1266760
			12.8833	2386750	12.8833	2107140	12.8833	2381210	12.8833	1982120		12.8833	1343400	12.8833	1264550
			12.8917	2395130	12.8917	2108310	12.8917	2390500	12.8917	1984290		12.8917	1336940	12.8917	1268610
			12.9	2398300	12.9	2106920	12.9	2387840	12.9	1982520		12.9	1337440	12.9	1274600
			12.9083	2393410	12.9083	2102200	12.9083	2386010	12.9083	1984270		12.9083	1335160	12.9083	1270520
			12.9167	2395590	12.9167	2097240	12.9167	2388240	12.9167	1977630		12.9167	1343620	12.9167	1269470
			12.925	2390490	12.925	2101740	12.925	2391270	12.925	1981840		12.925	1339960	12.925	1259200
			12.9333	2392350	12.9333	2099620	12.9333	2379880	12.9333	1977840		12.9333	1338200	12.9333	1268560
			12.9417	2387760	12.9417	2103670	12.9417	2385990	12.9417	1983160		12.9417	1343710	12.9417	1270220
			12.95	2397960	12.95	2104920	12.95	2383910	12.95	1982440		12.95	1334120	12.95	1262070
			12.9583	2401320	12.9583	2103830	12.9583	2385930	12.9583	1985300		12.9583	1340950	12.9583	1270630
			12.9667	2396690	12.9667	2109670	12.9667	2381950	12.9667	1987020		12.9667	1339570	12.9667	1262180
			12.975	2390020	12.975	2107530	12.975	2396540	12.975	1988850		12.975	1338810	12.975	1265340
			12.9833	2392840	12.9833	2104560	12.9833	2385040	12.9833	1984060		12.9833	1338680	12.9833	1259270
			12.9917	2387660	12.9917	2108620	12.9917	2382700	12.9917	1982870		12.9917	1339390	12.9917	1269590
			13	2391110	13	2103180	13	2387150	13	1988190		13	1340950	13	1262960
			13.0083	2391330	13.0083	2111280	13.0083	2381170	13.0083	1973100		13.0083	1342950	13.0083	1269390
			13.0167	2394090	13.0167	2100120	13.0167	2380810	13.0167	1983920		13.0167	1338650	13.0167	1268180
			13.025	2390590	13.025	2106800	13.025	2382820	13.025	1983180		13.025	1344990	13.025	1270410
			13.0333	2396980	13.0333	2106060	13.0333	2383470	13.0333	1981040		13.0333	1345080	13.0333	1263280
			13.0417	2393870	13.0417	2100630	13.0417	2390840	13.0417	1981620		13.0417	1334990	13.0417	1266890
			13.05	2395480	13.05	2102550	13.05	2387430	13.05	1981900		13.05	1339100	13.05	1268060
			13.0583	2398230	13.0583	2107700	13.0583	2386200	13.0583	1982250		13.0583	1336750	13.0583	1270380
			13.0667	2396390	13.0667	2107560	13.0667	2384380	13.0667	1983320		13.0667	1337580	13.0667	1263010
			13.075	2388710	13.075	2107250	13.075	2382570	13.075	1977790		13.075	1349720	13.075	1262240
			13.0833	2399610	13.0833	2104680	13.0833	2383920	13.0833	1982790		13.0833	1343850	13.0833	1272810
			13.0917	2396360	13.0917	2102430	13.0917	2387270	13.0917	1979610		13.0917	1333740	13.0917	1262040
			13.1	2396730	13.1	2104350	13.1	2384220	13.1	1983310		13.1	1345810	13.1	1267900
			13.1083	2396820	13.1083	2104630	13.1083	2375870	13.1083	1988070		13.1083	1345510	13.1083	1263470
			13.1167	2396490	13.1167	2105970	13.1167	2383540	13.1167	1983450		13.1167	1342150	13.1167	1259880
			13.125	2395360	13.125	2107500	13.125	2383370	13.125	1979490		13.125	1339920	13.125	1267340
			13.1333	2396780	13.1333	2105480	13.1333	2387570	13.1333	1974150		13.1333	1338140	13.1333	1258850
			13.1417	2394460	13.1417	2109450	13.1417	2381870	13.1417	1980810		13.1417	1338310	13.1417	1259010
			13.15	2394180	13.15	2109080	13.15	2388410	13.15	1987500		13.15	1337510	13.15	1269840
			13.1583	2390910	13.1583	2109510	13.1583	2391680	13.1583	1978760		13.1583	1339190	13.1583	1265680
			13.1667	2396370	13.1667	2107170	13.1667	2387670	13.1667	1979130		13.1667	1336480	13.1667	1264050
			13.175	2391260	13.175	2104470	13.175	2387330	13.175	1982150		13.175	1342580	13.175	1259170
			13.1833	2391920	13.1833	2104300	13.1833	2390860	13.1833	1987110		13.1833	1337390	13.1833	1267360
			13.1917	2395910	13.1917	2104410	13.1917	2382650	13.1917	1987150		13.1917	1332300	13.1917	1261710
			13.2	2398740	13.2	2112770	13.2	2387020	13.2	1987390		13.2	1334950	13.2	1268110
			13.2083	2391970	13.2083	2103760	13.2083	2380820	13.2083	1986320		13.2083	1344310	13.2083	1265190
			13.2167	2390740	13.2167	2110050	13.2167	2380120	13.2167	1981150		13.2167	1333310	13.2167	1260280
			13.225	2403420	13.225	2107600	13.225	2386160	13.225	1977420		13.225	1343260	13.225	1264390
			13.2333	2396820	13.2333	2105610	13.2333	2377660	13.2333	1980090		13.2333	1335500	13.2333	1269510
			13.2417	2398130	13.2417	2105600	13.2417	2385130	13.2417	1980410		13.2417	1340810	13.2417	1256750
			13.25	2394580	13.25	2107130	13.25	2386200	13.25	1979710		13.25	1333940	13.25	1266430
			13.2583	2392620	13.2583	2107120	13.2583	2384930	13.2583	1982110		13.2583	1339300	13.2583	1255450
			13.2667	2397490	13.2667	2105560	13.2667	2386860	13.2667	1986840		13.2667	1344350	13.2667	1262260
			13.275	2399850	13.275	2100720	13.275	2384240	13.275	1981310		13.275	1342300	13.275	1265710
			13.2833	2392060	13.2833	2103410	13.2833	2383470	13.2833	1984120		13.2833	1350460	13.2833	1270710
			13.2917	2393960	13.2917	2103340	13.2917	2393090	13.2917	1982250		13.2917	1344260	13.2917	1268120
			13.3	2394850	13.3	2100000	13.3	2391810	13.3	1981200		13.3	1339780	13.3	1262570
			13.3083	2394500	13.3083	2106100	13.3083	2385090	13.3083	1984480		13.3083	1346690	13.3083	1267240
			13.3167	2396730	13.3167	2104100	13.3167	2380720	13.3167	1985490		13.3167	1337740	13.3167	1256940
			13.325	2401390	13.325	2100660	13.325	2389550	13.325	1977410		13.325	1337100	13.325	1264310
			13.3333	2398280	13.3333	2109360	13.3333	2382970	13.3333	1979120		13.3333	1339170	13.3333	1266530
			13.3417	2399140	13.3417	2104640	13.3417	2390280	13.3417	1981440		13.3417	1343370	13.3417	1264200
			13.35	2401730	13.35	2106250	13.35	2389830	13.35	1987100		13.35	1339640	13.35	1267880
			13.3583	2396030	13.3583	2103470	13.3583	2385540	13.3583	1982760		13.3583	1335480	13.3583	1262550
			13.3667	2396260	13.3667	2106140	13.3667	2383180	13.3667	1983610		13.3667	1336340	13.3667	1268410
			13.375	2405160	13.375	2104250	13.375	2386420	13.375	1984020		13.375	1332920	13.375	1264960
			13.3833	2396760	13.3833	2101410	13.3833	2392270	13.3833	1984730		13.3833	1341210	13.3833	1267660
			13.3917	2399070	13.3917	2106760	13.3917	2384820	13.3917	1978710		13.3917	1343620	13.3917	1263930
			13.4	2394840	13.4	2108520	13.4	2385090	13.4	1985410		13.4	1333940	13.4	1266190
			13.4083	2392040	13.4083	2102860	13.4083	2382790	13.4083	1980500		13.4083	1340680	13.4083	1265140
			13.4167	2389930	13.4167	2109510	13.4167	2394390	13.4167	1985420		13.4167	1333880	13.4167	1264400
			13.425	2394990	13.425	2100440	13.425	2388000	13.425	1980090		13.425	1336260	13.425	1264640
			13.4333	2388980	13.4333	2112330	13.4333	2392780	13.4333	1977620		13.4333	1338290	13.4333	1252250
			13.4417	2393560	13.4417	2105000	13.4417	2392290	13.4417	1984910		13.4417	1336370	13.4417	1263130
			13.45	2392210	13.45	2107800	13.45	2393550	13.45	1984140		13.45	1336890	13.45	1265980
			13.4583	2395790	13.4583	2101110	13.4583	2382630	13.4583	1979010		13.4583	1334930	13.4583	1264770
			13.4667	2399670	13.4667	2103210	13.4667	2390140	13.4667	1985860		13.4667	1341360	13.4667	1264380
			13.475	2397830	13.475	2108980	13.475	2393470	13.475	1983170		13.475	1339690	13.475	1270050
			13.4833	2395320	13.4833	2103880	13.4833	2387980	13.4833	1983150		13.4833	1335590	13.4833	1262240
			13.4917	2398070	13.4917	2100770	13.4917	2388970	13.4917	1982330		13.4917	1336370	13.4917	1269020
			13.5	2402650	13.5	2105170	13.5	2389050	13.5	1980850		13.5	1339500	13.5	1265820
			13.5083	2395290	13.5083	2104590	13.5083	2388090	13.5083	1975310		13.5083	1339480	13.5083	1266710
			13.5167	2404130	13.5167	2100760	13.5167	2391390	13.5167	1982400		13.5167	1334760	13.5167	1266990
			13.525	2398650	13.525	2103200	13.525	2389460	13.525	1978550		13.525	1336430	13.525	1270340
			13.5333	2399960	13.5333	2108190	13.5333	2392140	13.5333	1980220		13.5333	1331030	13.5333	1264960
			13.5417	2399520	13.5417	2103380	13.5417	2389280	13.5417	1983990		13.5417	1336720	13.5417	1265580
			13.55	2388280	13.55	2104380	13.55	2386710	13.55	1984250		13.55	1339900	13.55	1266280
			13.5583	2403580	13.5583	2110130	13.5583	2392690	13.5583	1980950		13.5583	1335330	13.5583	1260990
			13.5667	2401390	13.5667	2102210	13.5667	2389400	13.5667	1986430		13.5667	1333360	13.5667	1270610
			13.575	2397650	13.575	2100100	13.575	2388750	13.575	1981490		13.575	1335620	13.575	1257390
			13.5833	2396690	13.5833	2102410	13.5833	2383460	13.5833	1981380		13.5833	1334320	13.5833	1263510
			13.5917	2397440	13.5917	2103200	13.5917	2393530	13.5917	1978380		13.5917	1340000	13.5917	1268480
			13.6	2403010	13.6	2108590	13.6	2390810	13.6	1983560		13.6	1339490	13.6	1262900
			13.6083	2405150	13.6083	2109810	13.6083	2389140	13.6083	1982570		13.6083	1341850	13.6083	1263610
			13.6167	2396930	13.6167	2105310	13.6167	2387970	13.6167	1982420		13.6167	1332460	13.6167	1274400
			13.625	2395310	13.625	2103540	13.625	2393930	13.625	1984370		13.625	1335200	13.625	1266120
			13.6333	2400790	13.6333	2101480	13.6333	2393670	13.6333	1985440		13.6333	1335150	13.6333	1270810
			13.6417	2399750	13.6417	2103920	13.6417	2394270	13.6417	1977180		13.6417	1333640	13.6417	1265400
			13.65	2407070	13.65	2104690	13.65	2389290	13.65	1973810		13.65	1335090	13.65	1261900
			13.6583	2394080	13.6583	2108860	13.6583	2387240	13.6583	1978240		13.6583	1336500	13.6583	1265840
			13.6667	2397670	13.6667	2100960	13.6667	2395670	13.6667	1979740		13.6667	1338110	13.6667	1268220
			13.675	2403430	13.675	2104070	13.675	2394330	13.675	1981810		13.675	1340190	13.675	1257020
			13.6833	2400800	13.6833	2111900	13.6833	2391000	13.6833	1981280		13.6833	1335780	13.6833	1269760
			13.6917	2400450	13.6917	2103930	13.6917	2389760	13.6917	1977880		13.6917	1341430	13.6917	1270990
			13.7	2395960	13.7	2103930	13.7	2389270	13.7	1979900		13.7	1331880	13.7	1265740
			13.7083	2403690	13.7083	2107220	13.7083	2390420	13.7083	1986620		13.7083	1337380	13.7083	1271930
			13.7167	2398590	13.7167	2093500	13.7167	2389190	13.7167	1980090		13.7167	1338280	13.7167	1263140
			13.725	2398750	13.725	2103270	13.725	2393990	13.725	1981300		13.725	1340440	13.725	1264640
			13.7333	2402550	13.7333	2101580	13.7333	2388880	13.7333	1981350		13.7333	1339190	13.7333	1270730
			13.7417	2398040	13.7417	2102650	13.7417	2392390	13.7417	1982920		13.7417	1340100	13.7417	1266220
			13.75	2395260	13.75	2097690	13.75	2393500	13.75	1983960		13.75	1332990	13.75	1271610
			13.7583	2401490	13.7583	2109340	13.7583	2387950	13.7583	1986450		13.7583	1341220	13.7583	1260740
			13.7667	2395200	13.7667	2103960	13.7667	2390070	13.7667	1982280		13.7667	1338080	13.7667	1263880
			13.775	2397660	13.775	2105170	13.775	2390280	13.775	1988150		13.775	1334650	13.775	1262820
			13.7833	2394260	13.7833	2106210	13.7833	2392420	13.7833	1982840		13.7833	1337960	13.7833	1267990
			13.7917	2401910	13.7917	2107870	13.7917	2395910	13.7917	1978150		13.7917	1341470	13.7917	1263590
			13.8	2397050	13.8	2103910	13.8	2386610	13.8	1979510		13.8	1340230	13.8	1256170
			13.8083	2393180	13.8083	2105480	13.8083	2393400	13.8083	1984510		13.8083	1333080	13.8083	1270680
			13.8167	2397420	13.8167	2103140	13.8167	2390670	13.8167	1988290		13.8167	1332360	13.8167	1269590
			13.825	2398770	13.825	2097910	13.825	2395480	13.825	1979260		13.825	1334710	13.825	1263470
			13.8333	2392370	13.8333	2104740	13.8333	2394540	13.8333	1980110		13.8333	1332310	13.8333	1262850
			13.8417	2406310	13.8417	2106620	13.8417	2391600	13.8417	1980420		13.8417	1335560	13.8417	1270500
			13.85	2403300	13.85	2110090	13.85	2392280	13.85	1973760		13.85	1328140	13.85	1268900
			13.8583	2397130	13.8583	2102620	13.8583	2389740	13.8583	1980680		13.8583	1334380	13.8583	1259250
			13.8667	2393420	13.8667	2101730	13.8667	2392610	13.8667	1978510		13.8667	1341660	13.8667	1264660
			13.875	2402690	13.875	2103930	13.875	2391840	13.875	1980380		13.875	1338650	13.875	1262170
			13.8833	2401730	13.8833	2104240	13.8833	2400920	13.8833	1982370		13.8833	1332310	13.8833	1270760
			13.8917	2400230	13.8917	2109510	13.8917	2388620	13.8917	1978410		13.8917	1345030	13.8917	1263400
			13.9	2405350	13.9	2105850	13.9	2392020	13.9	1971380		13.9	1330300	13.9	1269960
			13.9083	2401990	13.9083	2098930	13.9083	2392750	13.9083	1977180		13.9083	1343430	13.9083	1268180
			13.9167	2398700	13.9167	2100450	13.9167	2393700	13.9167	1985560		13.9167	1330950	13.9167	1265270
			13.925	2390890	13.925	2096090	13.925	2387680	13.925	1977890		13.925	1332300	13.925	1261320
			13.9333	2402030	13.9333	2099610	13.9333	2395030	13.9333	1979510		13.9333	1340380	13.9333	1258890
			13.9417	2399450	13.9417	2099210	13.9417	2392110	13.9417	1986170		13.9417	1338600	13.9417	1265750
			13.95	2398120	13.95	2106730	13.95	2396200	13.95	1977990		13.95	1335210	13.95	1263460
			13.9583	2399780	13.9583	2104530	13.9583	2392230	13.9583	1984810		13.9583	1332750	13.9583	1264990
			13.9667	2400280	13.9667	2101310	13.9667	2392450	13.9667	1976810		13.9667	1338160	13.9667	1270280
			13.975	2398650	13.975	2100030	13.975	2393800	13.975	1978290		13.975	1335270	13.975	1262400
			13.9833	2406350	13.9833	2104170	13.9833	2391760	13.9833	1977730		13.9833	1339480	13.9833	1264360
			13.9917	2401020	13.9917	2104320	13.9917	2391080	13.9917	1975140		13.9917	1335990	13.9917	1269890
			14	2399690	14	2102710	14	2388100	14	1977020		14	1335080	14	1263810
			14.0083	2404380	14.0083	2109170	14.0083	2387290	14.0083	1977030		14.0083	1333290	14.0083	1263170
			14.0167	2400030	14.0167	2105080	14.0167	2395820	14.0167	1973930		14.0167	1333540	14.0167	1269080
			14.025	2391960	14.025	2106570	14.025	2397020	14.025	1978590		14.025	1332360	14.025	1271200
			14.0333	2400300	14.0333	2096630	14.0333	2388010	14.0333	1984460		14.0333	1335700	14.0333	1263580
			14.0417	2398710	14.0417	2109200	14.0417	2399450	14.0417	1976550		14.0417	1332060	14.0417	1268870
			14.05	2406240	14.05	2102790	14.05	2397950	14.05	1978150		14.05	1332180	14.05	1266140
			14.0583	2394110	14.0583	2114180	14.0583	2391380	14.0583	1973120		14.0583	1335670	14.0583	1263320
			14.0667	2399470	14.0667	2103370	14.0667	2394500	14.0667	1984730		14.0667	1340060	14.0667	1267380
			14.075	2398870	14.075	2102100	14.075	2395770	14.075	1988050		14.075	1333680	14.075	1267090
			14.0833	2399850	14.0833	2097110	14.0833	2393410	14.0833	1984050		14.0833	1339020	14.0833	1265900
			14.0917	2391760	14.0917	2107310	14.0917	2388810	14.0917	1984840		14.0917	1332970	14.0917	1267740
			14.1	2396830	14.1	2101120	14.1	2390780	14.1	1978950		14.1	1331410	14.1	1261570
			14.1083	2400590	14.1083	2100160	14.1083	2392860	14.1083	1985930		14.1083	1338090	14.1083	1270690
			14.1167	2400740	14.1167	2103590	14.1167	2395570	14.1167	1979910		14.1167	1330830	14.1167	1263440
			14.125	2405590	14.125	2107290	14.125	2398040	14.125	1980720		14.125	1331700	14.125	1259320
			14.1333	2399000	14.1333	2101920	14.1333	2391710	14.1333	1977560		14.1333	1340010	14.1333	1260390
			14.1417	2402600	14.1417	2105620	14.1417	2388710	14.1417	1976650		14.1417	1328760	14.1417	1264960
			14.15	2390960	14.15	2110280	14.15	2391800	14.15	1987110		14.15	1334060	14.15	1272030
			14.1583	2406330	14.1583	2098690	14.1583	2397270	14.1583	1976900		14.1583	1341480	14.1583	1265850
			14.1667	2400790	14.1667	2099570	14.1667	2395160	14.1667	1979880		14.1667	1334550	14.1667	1268190
			14.175	2391990	14.175	2102500	14.175	2395840	14.175	1980050		14.175	1336930	14.175	1268150
			14.1833	2404850	14.1833	2102410	14.1833	2394740	14.1833	1982990		14.1833	1334140	14.1833	1257010
			14.1917	2399210	14.1917	2106850	14.1917	2395640	14.1917	1979190		14.1917	1335050	14.1917	1263070
			14.2	2396440	14.2	2102890	14.2	2389300	14.2	1981830		14.2	1337150	14.2	1269880
			14.2083	2393990	14.2083	2108490	14.2083	2396530	14.2083	1977600		14.2083	1331920	14.2083	1262690
			14.2167	2404630	14.2167	2112210	14.2167	2398290	14.2167	1979740		14.2167	1336960	14.2167	1270250
			14.225	2399940	14.225	2101920	14.225	2393840	14.225	1979060		14.225	1331500	14.225	1262590
			14.2333	2395650	14.2333	2110680	14.2333	2395410	14.2333	1983750		14.2333	1335500	14.2333	1269040
			14.2417	2404750	14.2417	2104970	14.2417	2394260	14.2417	1976580		14.2417	1332090	14.2417	1265440
			14.25	2400450	14.25	2106350	14.25	2397660	14.25	1978510		14.25	1334570	14.25	1269030
			14.2583	2398870	14.2583	2103880	14.2583	2392340	14.2583	1983220		14.2583	1339750	14.2583	1270090
			14.2667	2394610	14.2667	2109180	14.2667	2396980	14.2667	1978690		14.2667	1334300	14.2667	1271880
			14.275	2393290	14.275	2103750	14.275	2392000	14.275	1977630		14.275	1339170	14.275	1261360
			14.2833	2398370	14.2833	2107780	14.2833	2397560	14.2833	1977260		14.2833	1339340	14.2833	1265620
			14.2917	2403400	14.2917	2102490	14.2917	2400100	14.2917	1987090		14.2917	1331710	14.2917	1263260
			14.3	2400520	14.3	2110370	14.3	2393160	14.3	1977780		14.3	1330610	14.3	1266530
			14.3083	2407190	14.3083	2099400	14.3083	2393020	14.3083	1984860		14.3083	1331990	14.3083	1261220
			14.3167	2405030	14.3167	2113050	14.3167	2392650	14.3167	1977860		14.3167	1333450	14.3167	1263010
			14.325	2398290	14.325	2104120	14.325	2390950	14.325	1988220		14.325	1337230	14.325	1264310
			14.3333	2402120	14.3333	2111190	14.3333	2389490	14.3333	1978950		14.3333	1334480	14.3333	1259490
			14.3417	2408690	14.3417	2103780	14.3417	2389990	14.3417	1981620		14.3417	1330590	14.3417	1272500
			14.35	2402650	14.35	2104560	14.35	2402510	14.35	1983410		14.35	1333340	14.35	1271050
			14.3583	2404500	14.3583	2113930	14.3583	2398330	14.3583	1973000		14.3583	1335720	14.3583	1260590
			14.3667	2400150	14.3667	2107840	14.3667	2397720	14.3667	1978180		14.3667	1335150	14.3667	1252730
			14.375	2400570	14.375	2102910	14.375	2391240	14.375	1979010		14.375	1327280	14.375	1265910
			14.3833	2396260	14.3833	2102930	14.3833	2394650	14.3833	1982070		14.3833	1337070	14.3833	1267000
			14.3917	2392920	14.3917	2108420	14.3917	2392640	14.3917	1984510		14.3917	1335030	14.3917	1268510
			14.4	2404920	14.4	2107490	14.4	2393130	14.4	1977550		14.4	1329050	14.4	1264120
			14.4083	2400780	14.4083	2109100	14.4083	2396680	14.4083	1980210		14.4083	1336820	14.4083	1279110
			14.4167	2404860	14.4167	2100010	14.4167	2395780	14.4167	1977720		14.4167	1334460	14.4167	1267050
			14.425	2404020	14.425	2107710	14.425	2393310	14.425	1977330		14.425	1332120	14.425	1267230
			14.4333	2403150	14.4333	2103870	14.4333	2401580	14.4333	1977900		14.4333	1334250	14.4333	1268140
			14.4417	2398240	14.4417	2110220	14.4417	2394720	14.4417	1981800		14.4417	1330060	14.4417	1261860
			14.45	2401270	14.45	2110850	14.45	2394790	14.45	1986530		14.45	1338420	14.45	1270480
			14.4583	2402690	14.4583	2104660	14.4583	2395060	14.4583	1976410		14.4583	1335940	14.4583	1263040
			14.4667	2408220	14.4667	2101550	14.4667	2392730	14.4667	1984270		14.4667	1329400	14.4667	1271400
			14.475	2401350	14.475	2103000	14.475	2394530	14.475	1983870		14.475	1329640	14.475	1264740
			14.4833	2400290	14.4833	2103620	14.4833	2397280	14.4833	1974850		14.4833	1334070	14.4833	1270100
			14.4917	2399360	14.4917	2106230	14.4917	2395970	14.4917	1983510		14.4917	1338600	14.4917	1269610
			14.5	2403160	14.5	2104520	14.5	2392460	14.5	1979930		14.5	1335360	14.5	1269000
			14.5083	2392460	14.5083	2103800	14.5083	2397860	14.5083	1982890		14.5083	1334800	14.5083	1262800
			14.5167	2406290	14.5167	2098140	14.5167	2395200	14.5167	1977540		14.5167	1334000	14.5167	1264260
			14.525	2402440	14.525	2112780	14.525	2402120	14.525	1976300		14.525	1328710	14.525	1260330
			14.5333	2398910	14.5333	2102520	14.5333	2401710	14.5333	1976770		14.5333	1341640	14.5333	1264500
			14.5417	2403140	14.5417	2105600	14.5417	2394440	14.5417	1977050		14.5417	1329050	14.5417	1264360
			14.55	2401800	14.55	2104160	14.55	2397510	14.55	1979160		14.55	1334370	14.55	1261200
			14.5583	2404370	14.5583	2098620	14.5583	2394830	14.5583	1981330		14.5583	1331740	14.5583	1262580
			14.5667	2404030	14.5667	2099550	14.5667	2399080	14.5667	1982100		14.5667	1340330	14.5667	1264080
			14.575	2407760	14.575	2102110	14.575	2397050	14.575	1978500		14.575	1332300	14.575	1264960
			14.5833	2399170	14.5833	2108470	14.5833	2389460	14.5833	1979720		14.5833	1337250	14.5833	1267710
			14.5917	2398250	14.5917	2104750	14.5917	2398360	14.5917	1977610		14.5917	1335510	14.5917	1264960
			14.6	2395930	14.6	2100950	14.6	2391450	14.6	1976670		14.6	1329580	14.6	1267250
			14.6083	2410910	14.6083	2104080	14.6083	2389340	14.6083	1978650		14.6083	1335670	14.6083	1264550
			14.6167	2407350	14.6167	2107850	14.6167	2389020	14.6167	1978860		14.6167	1329640	14.6167	1256610
			14.625	2405830	14.625	2105740	14.625	2393610	14.625	1987630		14.625	1339900	14.625	1261370
			14.6333	2410350	14.6333	2100760	14.6333	2396810	14.6333	1976940		14.6333	1329750	14.6333	1264630
			14.6417	2401790	14.6417	2097720	14.6417	2396780	14.6417	1988530		14.6417	1335700	14.6417	1271350
			14.65	2410540	14.65	2103020	14.65	2399400	14.65	1981980		14.65	1328670	14.65	1259850
			14.6583	2402230	14.6583	2101240	14.6583	2401600	14.6583	1982000		14.6583	1325420	14.6583	1268280
			14.6667	2402600	14.6667	2104280	14.6667	2401490	14.6667	1980190		14.6667	1330330	14.6667	1264780
			14.675	2402160	14.675	2107460	14.675	2399320	14.675	1983530		14.675	1332010	14.675	1265950
			14.6833	2401590	14.6833	2104120	14.6833	2401560	14.6833	1978370		14.6833	1331940	14.6833	1257680
			14.6917	2399610	14.6917	2108330	14.6917	2394580	14.6917	1983840		14.6917	1335290	14.6917	1267840
			14.7	2402220	14.7	2108930	14.7	2393450	14.7	1983400		14.7	1330180	14.7	1257580
			14.7083	2399470	14.7083	2100030	14.7083	2401410	14.7083	1980100		14.7083	1329070	14.7083	1264820
			14.7167	2404860	14.7167	2103430	14.7167	2397780	14.7167	1989360		14.7167	1335620	14.7167	1266090
			14.725	2403160	14.725	2107960	14.725	2392640	14.725	1979280		14.725	1329830	14.725	1267330
			14.7333	2405420	14.7333	2101530	14.7333	2398710	14.7333	1974400		14.7333	1332320	14.7333	1263840
			14.7417	2407590	14.7417	2099730	14.7417	2397100	14.7417	1983960		14.7417	1332410	14.7417	1260370
			14.75	2405740	14.75	2107890	14.75	2403850	14.75	1977090		14.75	1334100	14.75	1263380
			14.7583	2398440	14.7583	2107060	14.7583	2409970	14.7583	1989270		14.7583	1333630	14.7583	1264680
			14.7667	2402590	14.7667	2103320	14.7667	2399400	14.7667	1982360		14.7667	1334740	14.7667	1270530
			14.775	2402070	14.775	2105240	14.775	2401320	14.775	1978900		14.775	1333100	14.775	1267380
			14.7833	2392790	14.7833	2104790	14.7833	2393130	14.7833	1976110		14.7833	1331880	14.7833	1268410
			14.7917	2409680	14.7917	2098690	14.7917	2400700	14.7917	1973090		14.7917	1333930	14.7917	1262460
			14.8	2402640	14.8	2108580	14.8	2394590	14.8	1980150		14.8	1328330	14.8	1262790
			14.8083	2404140	14.8083	2103950	14.8083	2392530	14.8083	1984860		14.8083	1338160	14.8083	1264690
			14.8167	2404190	14.8167	2103390	14.8167	2400140	14.8167	1980610		14.8167	1339280	14.8167	1263230
			14.825	2412400	14.825	2100740	14.825	2394820	14.825	1982490		14.825	1336670	14.825	1270970
			14.8333	2401680	14.8333	2104320	14.8333	2406310	14.8333	1980930		14.8333	1334310	14.8333	1264450
			14.8417	2401360	14.8417	2103760	14.8417	2402030	14.8417	1979200		14.8417	1334050	14.8417	1268700
			14.85	2402840	14.85	2097370	14.85	2400330	14.85	1977620		14.85	1337370	14.85	1265880
			14.8583	2408430	14.8583	2108480	14.8583	2397520	14.8583	1980700		14.8583	1332830	14.8583	1257780
			14.8667	2400800	14.8667	2102950	14.8667	2399200	14.8667	1984440		14.8667	1332610	14.8667	1268720
			14.875	2407230	14.875	2103250	14.875	2399970	14.875	1974470		14.875	1336530	14.875	1263350
			14.8833	2408180	14.8833	2102450	14.8833	2397900	14.8833	1978940		14.8833	1329350	14.8833	1263000
			14.8917	2405700	14.8917	2106560	14.8917	2400250	14.8917	1985410		14.8917	1328650	14.8917	1268080
			14.9	2399520	14.9	2106990	14.9	2397180	14.9	1982250		14.9	1332470	14.9	1269290
			14.9083	2399190	14.9083	2104670	14.9083	2396530	14.9083	1981650		14.9083	1331060	14.9083	1270550
			14.9167	2398800	14.9167	2100910	14.9167	2392910	14.9167	1986390		14.9167	1327070	14.9167	1266590
			14.925	2402580	14.925	2111560	14.925	2396500	14.925	1981280		14.925	1326590	14.925	1268950
			14.9333	2411150	14.9333	2107350	14.9333	2393640	14.9333	1976300		14.9333	1335550	14.9333	1268130
			14.9417	2400230	14.9417	2107260	14.9417	2391530	14.9417	1981270		14.9417	1328880	14.9417	1262360
			14.95	2398070	14.95	2109670	14.95	2397190	14.95	1982440		14.95	1331600	14.95	1269920
			14.9583	2407490	14.9583	2109110	14.9583	2397880	14.9583	1984490		14.9583	1337090	14.9583	1262440
			14.9667	2403300	14.9667	2102240	14.9667	2400040	14.9667	1983600		14.9667	1332470	14.9667	1263630
			14.975	2405360	14.975	2106080	14.975	2394240	14.975	1981590		14.975	1333480	14.975	1265830
			14.9833	2406760	14.9833	2109490	14.9833	2406760	14.9833	1980890		14.9833	1329870	14.9833	1270010
			14.9917	2406610	14.9917	2106870	14.9917	2402770	14.9917	1981290		14.9917	1337780	14.9917	1267740
			15	2400250	15	2108060	15	2388820	15	1976360		15	1328550	15	1266240
			15.0083	2407920	15.0083	2098210	15.0083	2396180	15.0083	1987260		15.0083	1336690	15.0083	1264010
			15.0167	2407170	15.0167	2105590	15.0167	2395740	15.0167	1979870		15.0167	1336110	15.0167	1259870
			15.025	2405610	15.025	2101800	15.025	2390250	15.025	1980210		15.025	1331640	15.025	1264920
			15.0333	2404980	15.0333	2108900	15.0333	2402490	15.0333	1978320		15.0333	1328360	15.0333	1267800
			15.0417	2404980	15.0417	2101950	15.0417	2401230	15.0417	1975330		15.0417	1325740	15.0417	1264390
			15.05	2401670	15.05	2112730	15.05	2400640	15.05	1973860		15.05	1324920	15.05	1268200
			15.0583	2398410	15.0583	2107870	15.0583	2394680	15.0583	1982530		15.0583	1325520	15.0583	1259500
			15.0667	2396670	15.0667	2109620	15.0667	2398240	15.0667	1980200		15.0667	1334470	15.0667	1263850
			15.075	2408340	15.075	2104090	15.075	2399530	15.075	1976040		15.075	1325230	15.075	1264160
			15.0833	2400080	15.0833	2110280	15.0833	2391070	15.0833	1983920		15.0833	1339480	15.0833	1272260
			15.0917	2403310	15.0917	2101580	15.0917	2395360	15.0917	1978560		15.0917	1333100	15.0917	1272180
			15.1	2391380	15.1	2108190	15.1	2391200	15.1	1978090		15.1	1338980	15.1	1259850
			15.1083	2401390	15.1083	2102360	15.1083	2398780	15.1083	1978970		15.1083	1329020	15.1083	1266240
			15.1167	2404990	15.1167	2106660	15.1167	2403330	15.1167	1982610		15.1167	1333560	15.1167	1268610
			15.125	2407050	15.125	2103380	15.125	2391180	15.125	1977000		15.125	1332000	15.125	1269410
			15.1333	2406730	15.1333	2099500	15.1333	2401830	15.1333	1983130		15.1333	1329990	15.1333	1263230
			15.1417	2405390	15.1417	2109260	15.1417	2395200	15.1417	1975720		15.1417	1332430	15.1417	1264860
			15.15	2406410	15.15	2112170	15.15	2404500	15.15	1978970		15.15	1330690	15.15	1263360
			15.1583	2399330	15.1583	2107480	15.1583	2400910	15.1583	1981680		15.1583	1332540	15.1583	1271510
			15.1667	2399240	15.1667	2109630	15.1667	2404620	15.1667	1977840		15.1667	1330990	15.1667	1266630
			15.175	2401830	15.175	2107980	15.175	2400010	15.175	1981520		15.175	1328250	15.175	1262930
			15.1833	2405620	15.1833	2100170	15.1833	2400500	15.1833	1984790		15.1833	1327400	15.1833	1269830
			15.1917	2408070	15.1917	2104950	15.1917	2398730	15.1917	1988820		15.1917	1336120	15.1917	1265470
			15.2	2415390	15.2	2101440	15.2	2397450	15.2	1986680		15.2	1330670	15.2	1263460
			15.2083	2406760	15.2083	2104160	15.2083	2397940	15.2083	1980330		15.2083	1330550	15.2083	1265590
			15.2167	2405690	15.2167	2104780	15.2167	2400730	15.2167	1980530		15.2167	1330310	15.2167	1257220
			15.225	2409330	15.225	2104250	15.225	2399560	15.225	1981280		15.225	1333750	15.225	1263680
			15.2333	2404720	15.2333	2106840	15.2333	2397970	15.2333	1984890		15.2333	1329770	15.2333	1265400
			15.2417	2406150	15.2417	2112770	15.2417	2400330	15.2417	1976510		15.2417	1329630	15.2417	1264660
			15.25	2404300	15.25	2106620	15.25	2396560	15.25	1980150		15.25	1331400	15.25	1259400
			15.2583	2402120	15.2583	2107970	15.2583	2405380	15.2583	1984390		15.2583	1330760	15.2583	1261460
			15.2667	2398210	15.2667	2109560	15.2667	2397120	15.2667	1977140		15.2667	1333700	15.2667	1261170
			15.275	2404700	15.275	2113830	15.275	2391890	15.275	1978410		15.275	1333680	15.275	1262090
			15.2833	2404530	15.2833	2102340	15.2833	2402370	15.2833	1986100		15.2833	1325570	15.2833	1267660
			15.2917	2409160	15.2917	2099190	15.2917	2395110	15.2917	1978650		15.2917	1334610	15.2917	1271310
			15.3	2402370	15.3	2109530	15.3	2401410	15.3	1981070		15.3	1333980	15.3	1269740
			15.3083	2407260	15.3083	2103780	15.3083	2394680	15.3083	1978220		15.3083	1328490	15.3083	1269610
			15.3167	2407040	15.3167	2104420	15.3167	2400710	15.3167	1977960		15.3167	1328110	15.3167	1264630
			15.325	2399370	15.325	2108970	15.325	2390570	15.325	1983650		15.325	1330070	15.325	1266490
			15.3333	2404470	15.3333	2109360	15.3333	2404000	15.3333	1983570		15.3333	1334650	15.3333	1261130
			15.3417	2410760	15.3417	2108030	15.3417	2402400	15.3417	1973590		15.3417	1333800	15.3417	1260880
			15.35	2403260	15.35	2116130	15.35	2398470	15.35	1983840		15.35	1329820	15.35	1262680
			15.3583	2402420	15.3583	2107880	15.3583	2403600	15.3583	1981760		15.3583	1331500	15.3583	1267320
			15.3667	2412320	15.3667	2098600	15.3667	2406330	15.3667	1980000		15.3667	1325800	15.3667	1263040
			15.375	2409950	15.375	2101190	15.375	2395270	15.375	1977780		15.375	1333010	15.375	1267240
			15.3833	2408290	15.3833	2102680	15.3833	2397310	15.3833	1984780		15.3833	1329010	15.3833	1264820
			15.3917	2409330	15.3917	2105470	15.3917	2397460	15.3917	1984120		15.3917	1329720	15.3917	1264300
			15.4	2410420	15.4	2098070	15.4	2391620	15.4	1979680		15.4	1334010	15.4	1261390
			15.4083	2401540	15.4083	2102150	15.4083	2402360	15.4083	1979840		15.4083	1327150	15.4083	1260990
			15.4167	2403280	15.4167	2106020	15.4167	2405650	15.4167	1980630		15.4167	1327840	15.4167	1263680
			15.425	2406110	15.425	2102010	15.425	2403260	15.425	1978590		15.425	1328930	15.425	1263350
			15.4333	2399960	15.4333	2107480	15.4333	2393170	15.4333	1978950		15.4333	1335930	15.4333	1267890
			15.4417	2399880	15.4417	2104180	15.4417	2405640	15.4417	1981020		15.4417	1329180	15.4417	1259360
			15.45	2404090	15.45	2102840	15.45	2398920	15.45	1981720		15.45	1335830	15.45	1259100
			15.4583	2401110	15.4583	2104830	15.4583	2397970	15.4583	1970980		15.4583	1329480	15.4583	1267610
			15.4667	2407650	15.4667	2104020	15.4667	2402180	15.4667	1982340		15.4667	1327310	15.4667	1262720
			15.475	2398810	15.475	2108890	15.475	2399870	15.475	1982990		15.475	1332890	15.475	1262340
			15.4833	2402130	15.4833	2105900	15.4833	2400380	15.4833	1975630		15.4833	1329820	15.4833	1271400
			15.4917	2399590	15.4917	2103810	15.4917	2407140	15.4917	1979560		15.4917	1326960	15.4917	1258320
			15.5	2415620	15.5	2108740	15.5	2404410	15.5	1982310		15.5	1329890	15.5	1266870
			15.5083	2411940	15.5083	2102320	15.5083	2400150	15.5083	1976870		15.5083	1324150	15.5083	1263740
			15.5167	2405470	15.5167	2101580	15.5167	2393900	15.5167	1978560		15.5167	1338550	15.5167	1262090
			15.525	2404890	15.525	2105270	15.525	2400050	15.525	1977200		15.525	1330910	15.525	1257340
			15.5333	2405620	15.5333	2110970	15.5333	2404240	15.5333	1976860		15.5333	1336670	15.5333	1266570
			15.5417	2400550	15.5417	2101240	15.5417	2402400	15.5417	1982090		15.5417	1327680	15.5417	1268500
			15.55	2405480	15.55	2105480	15.55	2399910	15.55	1986280		15.55	1330730	15.55	1261470
			15.5583	2404770	15.5583	2105910	15.5583	2400800	15.5583	1979980		15.5583	1331400	15.5583	1267460
			15.5667	2403650	15.5667	2107780	15.5667	2408690	15.5667	1980720		15.5667	1334880	15.5667	1264930
			15.575	2405520	15.575	2112130	15.575	2406820	15.575	1974320		15.575	1332010	15.575	1263920
			15.5833	2413850	15.5833	2106150	15.5833	2405810	15.5833	1975370		15.5833	1328760	15.5833	1265690
			15.5917	2399540	15.5917	2110030	15.5917	2397160	15.5917	1977360		15.5917	1327060	15.5917	1267300
			15.6	2406280	15.6	2110850	15.6	2400000	15.6	1978710		15.6	1329860	15.6	1265320
			15.6083	2403530	15.6083	2105300	15.6083	2397220	15.6083	1977430		15.6083	1321730	15.6083	1264710
			15.6167	2405360	15.6167	2107640	15.6167	2402670	15.6167	1979130		15.6167	1324410	15.6167	1269320
			15.625	2408380	15.625	2104870	15.625	2409390	15.625	1982280		15.625	1333440	15.625	1264660
			15.6333	2407170	15.6333	2105070	15.6333	2398560	15.6333	1983190		15.6333	1327140	15.6333	1265840
			15.6417	2408030	15.6417	2100740	15.6417	2399590	15.6417	1978050		15.6417	1328640	15.6417	1266230
			15.65	2399650	15.65	2108920	15.65	2404830	15.65	1990550		15.65	1324140	15.65	1267970
			15.6583	2414100	15.6583	2102740	15.6583	2392760	15.6583	1983780		15.6583	1330100	15.6583	1266800
			15.6667	2403990	15.6667	2099800	15.6667	2395910	15.6667	1976880		15.6667	1333760	15.6667	1265060
			15.675	2398200	15.675	2098650	15.675	2400680	15.675	1985770		15.675	1327320	15.675	1262050
			15.6833	2404920	15.6833	2106040	15.6833	2398820	15.6833	1978020		15.6833	1335330	15.6833	1263170
			15.6917	2407880	15.6917	2106080	15.6917	2395040	15.6917	1980600		15.6917	1328850	15.6917	1265000
			15.7	2408750	15.7	2104420	15.7	2399080	15.7	1979780		15.7	1331530	15.7	1259470
			15.7083	2405550	15.7083	2100430	15.7083	2394300	15.7083	1982930		15.7083	1335810	15.7083	1261650
			15.7167	2407880	15.7167	2106670	15.7167	2399610	15.7167	1984250		15.7167	1331040	15.7167	1260160
			15.725	2408940	15.725	2105000	15.725	2404590	15.725	1985290		15.725	1320630	15.725	1259920
			15.7333	2414780	15.7333	2102630	15.7333	2403020	15.7333	1979670		15.7333	1318360	15.7333	1263160
			15.7417	2407750	15.7417	2104620	15.7417	2401540	15.7417	1987380		15.7417	1329430	15.7417	1266540
			15.75	2406570	15.75	2101860	15.75	2395810	15.75	1976390		15.75	1327930	15.75	1262890
			15.7583	2409540	15.7583	2102080	15.7583	2401870	15.7583	1980510		15.7583	1326040	15.7583	1270200
			15.7667	2409730	15.7667	2103240	15.7667	2393880	15.7667	1981170		15.7667	1327670	15.7667	1266070
			15.775	2406260	15.775	2103390	15.775	2406230	15.775	1985870		15.775	1327750	15.775	1270520
			15.7833	2408210	15.7833	2108420	15.7833	2403330	15.7833	1979250		15.7833	1324240	15.7833	1260000
			15.7917	2404980	15.7917	2103700	15.7917	2401990	15.7917	1980320		15.7917	1321340	15.7917	1266190
			15.8	2405220	15.8	2104460	15.8	2398740	15.8	1979160		15.8	1324910	15.8	1261320
			15.8083	2411400	15.8083	2106590	15.8083	2395460	15.8083	1982110		15.8083	1332220	15.8083	1270950
			15.8167	2406290	15.8167	2104150	15.8167	2400340	15.8167	1975460		15.8167	1330680	15.8167	1267310
			15.825	2412370	15.825	2097650	15.825	2400670	15.825	1980980		15.825	1328470	15.825	1272040
			15.8333	2413910	15.8333	2104310	15.8333	2410660	15.8333	1978780		15.8333	1326210	15.8333	1263030
			15.8417	2414800	15.8417	2104430	15.8417	2408370	15.8417	1982330		15.8417	1326210	15.8417	1258960
			15.85	2406430	15.85	2100160	15.85	2405880	15.85	1982840		15.85	1326170	15.85	1264780
			15.8583	2402930	15.8583	2108890	15.8583	2394010	15.8583	1980930		15.8583	1324890	15.8583	1262820
			15.8667	2410640	15.8667	2106430	15.8667	2401600	15.8667	1977840		15.8667	1320390	15.8667	1262010
			15.875	2411250	15.875	2104940	15.875	2403290	15.875	1980340		15.875	1321060	15.875	1273540
			15.8833	2409490	15.8833	2111700	15.8833	2400880	15.8833	1983010		15.8833	1321920	15.8833	1253530
			15.8917	2403660	15.8917	2101450	15.8917	2397340	15.8917	1973240		15.8917	1331210	15.8917	1265580
			15.9	2402830	15.9	2109690	15.9	2406040	15.9	1988460		15.9	1325030	15.9	1260340
			15.9083	2403480	15.9083	2106120	15.9083	2400430	15.9083	1977560		15.9083	1329220	15.9083	1259950
			15.9167	2407130	15.9167	2103840	15.9167	2408760	15.9167	1978000		15.9167	1330510	15.9167	1265920
			15.925	2410880	15.925	2106110	15.925	2399420	15.925	1979940		15.925	1326710	15.925	1259240
			15.9333	2407630	15.9333	2092610	15.9333	2403600	15.9333	1986140		15.9333	1325140	15.9333	1270210
			15.9417	2410880	15.9417	2107140	15.9417	2401650	15.9417	1974380		15.9417	1325100	15.9417	1266080
			15.95	2402070	15.95	2102210	15.95	2403110	15.95	1984980		15.95	1325950	15.95	1267170
			15.9583	2405010	15.9583	2110970	15.9583	2402560	15.9583	1985690		15.9583	1326230	15.9583	1260060
			15.9667	2410460	15.9667	2104930	15.9667	2404830	15.9667	1979020		15.9667	1334550	15.9667	1263130
			15.975	2404160	15.975	2105260	15.975	2404990	15.975	1983200		15.975	1322900	15.975	1271460
			15.9833	2412180	15.9833	2102040	15.9833	2407840	15.9833	1974970		15.9833	1326840	15.9833	1269420
			15.9917	2406350	15.9917	2095980	15.9917	2407190	15.9917	1981970		15.9917	1330810	15.9917	1261660
			16	2406610	16	2102190	16	2396580	16	1984990		16	1329550	16	1257900
			16.0083	2405080	16.0083	2106900	16.0083	2400560	16.0083	1980750		16.0083	1335770	16.0083	1262300
			16.0167	2411580	16.0167	2107780	16.0167	2405910	16.0167	1975870		16.0167	1332280	16.0167	1261530
			16.025	2400590	16.025	2099730	16.025	2406600	16.025	1981090		16.025	1327890	16.025	1264680
			16.0333	2405060	16.0333	2103110	16.0333	2406010	16.0333	1976960		16.0333	1332050	16.0333	1261130
			16.0417	2406900	16.0417	2105410	16.0417	2405070	16.0417	1983160		16.0417	1328990	16.0417	1266020
			16.05	2409370	16.05	2106580	16.05	2400070	16.05	1977250		16.05	1333130	16.05	1262510
			16.0583	2405870	16.0583	2106680	16.0583	2405270	16.0583	1983230		16.0583	1324670	16.0583	1260740
			16.0667	2407320	16.0667	2109480	16.0667	2404750	16.0667	1978910		16.0667	1324260	16.0667	1270400
			16.075	2406890	16.075	2107550	16.075	2405560	16.075	1979180		16.075	1328630	16.075	1269220
			16.0833	2404650	16.0833	2100220	16.0833	2407230	16.0833	1983810		16.0833	1326880	16.0833	1263470
			16.0917	2404370	16.0917	2105750	16.0917	2401960	16.0917	1979720		16.0917	1325970	16.0917	1259360
			16.1	2405300	16.1	2100850	16.1	2408770	16.1	1984680		16.1	1327600	16.1	1259220
			16.1083	2407290	16.1083	2102000	16.1083	2410920	16.1083	1983310		16.1083	1326130	16.1083	1261440
			16.1167	2409700	16.1167	2103210	16.1167	2407020	16.1167	1986910		16.1167	1331300	16.1167	1264400
			16.125	2401540	16.125	2101120	16.125	2400730	16.125	1980840		16.125	1324980	16.125	1263110
			16.1333	2410360	16.1333	2104040	16.1333	2402750	16.1333	1978950		16.1333	1324870	16.1333	1259620
			16.1417	2412770	16.1417	2112690	16.1417	2397920	16.1417	1989720		16.1417	1328670	16.1417	1261390
			16.15	2407480	16.15	2097180	16.15	2406840	16.15	1980420		16.15	1330880	16.15	1258120
			16.1583	2409650	16.1583	2105870	16.1583	2401140	16.1583	1982900		16.1583	1329180	16.1583	1262680
			16.1667	2403970	16.1667	2105930	16.1667	2406020	16.1667	1979630		16.1667	1323740	16.1667	1261270
			16.175	2406950	16.175	2107310	16.175	2405090	16.175	1980300		16.175	1331330	16.175	1274290
			16.1833	2410680	16.1833	2109130	16.1833	2407650	16.1833	1979870		16.1833	1330750	16.1833	1266160
			16.1917	2410340	16.1917	2104730	16.1917	2405960	16.1917	1978970		16.1917	1321720	16.1917	1265660
			16.2	2404900	16.2	2102340	16.2	2397150	16.2	1978850		16.2	1330710	16.2	1262870
			16.2083	2409270	16.2083	2102760	16.2083	2402490	16.2083	1982650		16.2083	1331720	16.2083	1266520
			16.2167	2402590	16.2167	2102320	16.2167	2407480	16.2167	1975650		16.2167	1331520	16.2167	1266670
			16.225	2409750	16.225	2105710	16.225	2408650	16.225	1979550		16.225	1321950	16.225	1270610
			16.2333	2414400	16.2333	2107570	16.2333	2406190	16.2333	1985070		16.2333	1324810	16.2333	1267100
			16.2417	2403500	16.2417	2100160	16.2417	2401250	16.2417	1975900		16.2417	1334200	16.2417	1262720
			16.25	2401220	16.25	2107320	16.25	2397480	16.25	1985990		16.25	1330310	16.25	1265580
			16.2583	2410450	16.2583	2100370	16.2583	2410650	16.2583	1984240		16.2583	1318780	16.2583	1258010
			16.2667	2409430	16.2667	2101230	16.2667	2401980	16.2667	1987150		16.2667	1328530	16.2667	1260140
			16.275	2408770	16.275	2110310	16.275	2404810	16.275	1984260		16.275	1324490	16.275	1259700
			16.2833	2411750	16.2833	2108110	16.2833	2405200	16.2833	1988160		16.2833	1323710	16.2833	1255330
			16.2917	2414140	16.2917	2100050	16.2917	2397380	16.2917	1978400		16.2917	1327640	16.2917	1262150
			16.3	2403150	16.3	2104860	16.3	2403740	16.3	1985710		16.3	1323350	16.3	1265840
			16.3083	2404250	16.3083	2107240	16.3083	2410720	16.3083	1980700		16.3083	1329080	16.3083	1258840
			16.3167	2406390	16.3167	2104480	16.3167	2405100	16.3167	1976460		16.3167	1326730	16.3167	1261160
			16.325	2406870	16.325	2104060	16.325	2401890	16.325	1976000		16.325	1327890	16.325	1267460
			16.3333	2404170	16.3333	2107640	16.3333	2397110	16.3333	1985720		16.3333	1327500	16.3333	1267530
			16.3417	2409210	16.3417	2102640	16.3417	2398500	16.3417	1983650		16.3417	1326140	16.3417	1264700
			16.35	2414270	16.35	2110740	16.35	2404550	16.35	1979780		16.35	1329910	16.35	1264910
			16.3583	2414130	16.3583	2105670	16.3583	2410690	16.3583	1983270		16.3583	1336770	16.3583	1263100
			16.3667	2413140	16.3667	2101400	16.3667	2404100	16.3667	1977490		16.3667	1321740	16.3667	1265400
			16.375	2408310	16.375	2109760	16.375	2395290	16.375	1981050		16.375	1322140	16.375	1267440
			16.3833	2411500	16.3833	2104340	16.3833	2410140	16.3833	1975630		16.3833	1329750	16.3833	1268450
			16.3917	2410200	16.3917	2104100	16.3917	2410340	16.3917	1974670		16.3917	1327350	16.3917	1267490
			16.4	2410720	16.4	2109660	16.4	2399040	16.4	1983070		16.4	1327220	16.4	1276930
			16.4083	2408660	16.4083	2109480	16.4083	2418120	16.4083	1979320		16.4083	1330520	16.4083	1259430
			16.4167	2416330	16.4167	2107580	16.4167	2399790	16.4167	1982610		16.4167	1322800	16.4167	1260600
			16.425	2414570	16.425	2106760	16.425	2405730	16.425	1983010		16.425	1329290	16.425	1260240
			16.4333	2409070	16.4333	2103670	16.4333	2409890	16.4333	1976960		16.4333	1330660	16.4333	1265240
			16.4417	2410820	16.4417	2102400	16.4417	2411720	16.4417	1980910		16.4417	1326620	16.4417	1268350
			16.45	2408560	16.45	2102830	16.45	2412250	16.45	1978690		16.45	1318720	16.45	1259560
			16.4583	2409140	16.4583	2103460	16.4583	2406830	16.4583	1979880		16.4583	1320880	16.4583	1260530
			16.4667	2415460	16.4667	2106870	16.4667	2404960	16.4667	1983400		16.4667	1324720	16.4667	1271020
			16.475	2410810	16.475	2105320	16.475	2407160	16.475	1977740		16.475	1322010	16.475	1264680
			16.4833	2411780	16.4833	2095310	16.4833	2407880	16.4833	1982660		16.4833	1327010	16.4833	1258440
			16.4917	2413670	16.4917	2106970	16.4917	2405340	16.4917	1983760		16.4917	1324050	16.4917	1262590
			16.5	2406360	16.5	2106120	16.5	2404750	16.5	1985360		16.5	1324230	16.5	1268790
			16.5083	2412000	16.5083	2112130	16.5083	2404720	16.5083	1981470		16.5083	1321220	16.5083	1256310
			16.5167	2406250	16.5167	2101630	16.5167	2402140	16.5167	1988110		16.5167	1327440	16.5167	1264720
			16.525	2405440	16.525	2105050	16.525	2406480	16.525	1980240		16.525	1321840	16.525	1265300
			16.5333	2411280	16.5333	2108960	16.5333	2409420	16.5333	1979830		16.5333	1321890	16.5333	1267990
			16.5417	2414930	16.5417	2106880	16.5417	2408020	16.5417	1978970		16.5417	1323090	16.5417	1267150
			16.55	2410090	16.55	2104610	16.55	2405070	16.55	1979870		16.55	1332290	16.55	1262070
			16.5583	2412750	16.5583	2105030	16.5583	2408760	16.5583	1984170		16.5583	1328830	16.5583	1261090
			16.5667	2414010	16.5667	2104890	16.5667	2411150	16.5667	1984230		16.5667	1329690	16.5667	1269310
			16.575	2415280	16.575	2102280	16.575	2409480	16.575	1979460		16.575	1328940	16.575	1265900
			16.5833	2410610	16.5833	2103080	16.5833	2404360	16.5833	1980670		16.5833	1328090	16.5833	1258220
			16.5917	2411720	16.5917	2102260	16.5917	2406090	16.5917	1985020		16.5917	1327310	16.5917	1265100
			16.6	2414240	16.6	2104560	16.6	2403320	16.6	1983620		16.6	1327420	16.6	1264710
			16.6083	2410400	16.6083	2098200	16.6083	2407190	16.6083	1977820		16.6083	1325470	16.6083	1265580
			16.6167	2406680	16.6167	2113790	16.6167	2399830	16.6167	1986640		16.6167	1320680	16.6167	1265240
			16.625	2406970	16.625	2106610	16.625	2409840	16.625	1987150		16.625	1323820	16.625	1266010
			16.6333	2404200	16.6333	2100030	16.6333	2408250	16.6333	1978130		16.6333	1317480	16.6333	1254480
[truncated: 6,404 more rows]

## Sheet: SI Figure 14
Figure SI 14
WT				R32A
c[nM]	mean anisotropy r	std. dev.		c[nM]	mean anisotropy r	std. dev.			KD	std. dev.
0	0.15102	0.00164						Hsp82 WT	429.079	48.215
50	0.14992	0.00161		50	0.12772	0.00111		Hsp82 R32A	921.997	181.676
100	0.14795	0.00284		100	0.12659	0.0015
200	0.14506	0.00203		200	0.12462	0.0015
300	0.13704	0.00202		300	0.12329	0.00148
450	0.13603	0.00137		450	0.12128	0.00089
600	0.13325	0.00147		600	0.12009	0.00134
900	0.12955	0.00136		900	0.11867	0.0011
1200	0.12635	0.00191		1200	0.11852	0.00127
1500	0.12439	0.00208		1500	0.11691	0.00152
2000	0.1218	0.00184		2000	0.11618	0.00171
2500	0.1206	0.00151		2500	0.1151	0.00154
3000	0.11939	0.00236		3000	0.11349	0.00153
3500	0.11862	0.00154		3500	0.11267	0.00137
4000	0.11716	0.0019		4000	0.11216	0.00131
5000	0.11654	0.00114		5000	0.11158	0.00136
10000	0.11426	0.00152		10000	0.10913	0.00104
data points for each concentration step
0				50
0	0.14959			0	0.12526
2	0.15157			2	0.12828
4	0.15027			4	0.12823
6	0.15003			6	0.12835
8	0.15393			8	0.12957
10	0.1495			10	0.1285
12	0.1511			12	0.12789
14	0.14712			14	0.12766
16	0.15062			16	0.12683
18	0.15111			18	0.12653
20	0.15051			20	0.1281
22	0.15274			22	0.1285
24	0.15317			24	0.126
26	0.15202			26	0.12805
28	0.15085			28	0.1287
30	0.15224	0.151023		30	0.12705	0.127719
50				100
0	0.15141			0	0.12768
2	0.15208			2	0.12564
4	0.14685			4	0.12568
6	0.14856			6	0.12399
8	0.14924			8	0.12469
10	0.14844			10	0.12765
12	0.14982			12	0.12591
14	0.1491			14	0.12761
16	0.15176			16	0.12632
18	0.15097			18	0.12654
20	0.14802			20	0.12865
22	0.15111			22	0.12778
24	0.15036			24	0.12793
26	0.15011			26	0.12725
28	0.15229			28	0.12827
30	0.14855	0.149917		30	0.12389	0.126592
100				200
0	0.14767			0	0.12536
2	0.1504			2	0.1231
4	0.14505			4	0.12168
6	0.14906			6	0.12601
8	0.14732			8	0.12648
10	0.14297			10	0.12428
12	0.14848			12	0.12396
14	0.14831			14	0.12536
16	0.15316			16	0.12268
18	0.14781			18	0.12494
20	0.14729			20	0.1262
22	0.14812			22	0.12491
24	0.14668			24	0.12597
26	0.15152			26	0.1235
28	0.15084			28	0.12297
30	0.14251	0.147949		30	0.12654	0.124621
200				300
0	0.1457			0	0.12385
2	0.14577			2	0.12737
4	0.14248			4	0.12362
6	0.14425			6	0.12298
8	0.14229			8	0.1216
10	0.14469			10	0.12346
12	0.15011			12	0.12414
14	0.14725			14	0.12485
16	0.14561			16	0.12181
18	0.14396			18	0.12211
20	0.14702			20	0.12266
22	0.14361			22	0.12398
24	0.14322			24	0.12204
26	0.1436			26	0.1216
28	0.14667			28	0.12392
30	0.14469	0.145058		30	0.12273	0.123295
300				450
0	0.13756			0	0.1209
2	0.1376			2	0.12174
4	0.13839			4	0.12147
6	0.13438			6	0.12055
8	0.1377			8	0.12126
10	0.13793			10	0.12309
12	0.13355			12	0.12079
14	0.13885			14	0.1217
16	0.1393			16	0.11908
18	0.13883			18	0.12214
20	0.13458			20	0.1223
22	0.13534			22	0.12062
24	0.13833			24	0.12107
26	0.13359			26	0.12149
28	0.13879			28	0.12135
30	0.138	0.137045		30	0.12087	0.121276
450				600
0	0.13612			0	0.11938
2	0.13615			2	0.12093
4	0.13694			4	0.12172
6	0.13378			6	0.11942
8	0.13589			8	0.12136
10	0.13889			10	0.11954
12	0.13528			12	0.12057
14	0.13547			14	0.11874
16	0.13619			16	0.12036
18	0.13457			18	0.12068
20	0.1354			20	0.11845
22	0.1358			22	0.12024
24	0.13648			24	0.12275
26	0.13863			26	0.12101
28	0.13667			28	0.11774
30	0.13424	0.136031		30	0.11864	0.120096
600				900
0	0.13483
2	0.13351			0	0.11885
4	0.13167			2	0.11929
6	0.13316			4	0.11888
8	0.13436			6	0.11964
10	0.13349			8	0.11733
12	0.13396			10	0.11993
14	0.13201			12	0.11765
16	0.1326			14	0.11956
18	0.13051			16	0.11847
20	0.13248			18	0.11739
22	0.13321			20	0.11847
24	0.13194			22	0.11687
26	0.13644			24	0.11965
28	0.13276			26	0.11867
30	0.13508	0.133251		28	0.11742
				30	0.12068	0.118672
900				1200
0	0.12814			0	0.11855
2	0.13071			2	0.11811
4	0.12825			4	0.1188
6	0.12927			6	0.11811
8	0.13089			8	0.11753
10	0.13144			10	0.11896
12	0.12882			12	0.11949
14	0.12835			14	0.11892
16	0.13196			16	0.11545
18	0.12932			18	0.12106
20	0.1271			20	0.11731
22	0.12986			22	0.11913
24	0.12918			24	0.11858
26	0.12938			26	0.11778
28	0.12894			28	0.11815
30	0.13117	0.129549		30	0.12034	0.118517
1200				1500
0	0.1276			0	0.11449
2	0.12792			2	0.11719
4	0.12516			4	0.11961
6	0.12796			6	0.11499
8	0.12122			8	0.11687
10	0.12626			10	0.11596
12	0.12657			12	0.11686
14	0.1245			14	0.11805
16	0.12586			16	0.11396
18	0.1254			18	0.11771
20	0.12542			20	0.11726
22	0.12844			22	0.11815
24	0.12841			24	0.11883
26	0.12704			26	0.11712
28	0.12852			28	0.11617
30	0.12532	0.12635		30	0.11729	0.116907
1500				2000
0	0.12481			0	0.11779
2	0.12449			2	0.11605
4	0.12507			4	0.11648
6	0.12665			6	0.11801
8	0.1205			8	0.11729
10	0.12415			10	0.11425
12	0.12869			12	0.11533
14	0.12735			14	0.11497
16	0.12351			16	0.11393
18	0.12193			18	0.11752
20	0.12472			20	0.11647
22	0.12308			22	0.12034
24	0.12503			24	0.11442
26	0.12348			26	0.1148
28	0.12185			28	0.11634
30	0.125	0.124394		30	0.11496	0.116184
2000				2500
0	0.1253			0	0.11449
2	0.12075			2	0.11507
4	0.12074			4	0.11597
6	0.12352			6	0.11414
8	0.12252			8	0.11739
10	0.12449			10	0.11507
12	0.11956			12	0.11418
14	0.12197			14	0.11718
16	0.11892			16	0.11562
18	0.12242			18	0.11398
20	0.12281			20	0.11327
22	0.12267			22	0.11414
24	0.12088			24	0.11248
26	0.12129			26	0.1177
28	0.12212			28	0.11682
30	0.11887	0.121802		30	0.11412	0.115101
2500				3000
0	0.11982			0	0.1121
2	0.11926			2	0.11424
4	0.12233			4	0.11091
6	0.12297			6	0.11706
8	0.12079			8	0.11443
10	0.12071			10	0.11494
12	0.11783			12	0.11506
14	0.12031			14	0.11285
16	0.11972			16	0.11428
18	0.11997			18	0.11277
20	0.12262			20	0.11358
22	0.12069			22	0.11358
24	0.12094			24	0.11365
26	0.12281			26	0.11286
28	0.1204			28	0.11179
30	0.11837	0.120596		30	0.11182	0.113495
3000				3500
0	0.11889			0	0.11417
2	0.11761			2	0.11124
4	0.11895			4	0.11361
6	0.11503			6	0.11259
8	0.11793			8	0.11061
10	0.11727			10	0.11257
12	0.12175			12	0.11365
14	0.12172			14	0.11462
16	0.11983			16	0.1109
18	0.12057			18	0.11193
20	0.12209			20	0.11246
22	0.12448			22	0.11209
24	0.12032			24	0.11058
26	0.1171			26	0.11458
28	0.1188			28	0.11354
30	0.11797	0.119394		30	0.11365	0.112674
3500				4000
0	0.11834			0	0.11069
2	0.11858			2	0.11235
4	0.11885			4	0.11243
6	0.12059			6	0.11183
8	0.11836			8	0.11113
10	0.12207			10	0.11224
12	0.1175			12	0.11516
14	0.11722			14	0.11343
16	0.1187			16	0.11341
18	0.1178			18	0.11369
20	0.11948			20	0.11093
22	0.11749			22	0.11051
24	0.11634			24	0.11229
26	0.11894			26	0.11171
28	0.11684			28	0.11239
30	0.12089	0.118624		30	0.1104	0.112162
4000				5000
0	0.11487			0	0.11309
2	0.11909			2	0.11102
4	0.11731			4	0.11101
6	0.11682			6	0.11318
8	0.11442			8	0.11279
10	0.11399			10	0.11026
12	0.11793			12	0.10881
14	0.11795			14	0.11092
16	0.11866			16	0.10975
18	0.11763			18	0.11349
20	0.11607			20	0.11329
22	0.1195			22	0.11127
24	0.11921			24	0.11261
26	0.1193			26	0.11096
28	0.11746			28	0.11164
30	0.11429	0.117156		30	0.11113	0.111576
5000				10000
0	0.11653			0	0.10875
2	0.11617			2	0.11089
4	0.11641			4	0.10752
6	0.11665			6	0.10969
8	0.11715			8	0.10901
10	0.11557			10	0.10933
12	0.11898			12	0.10877
14	0.11618			14	0.10933
16	0.11732			16	0.10988
18	0.11771			18	0.10784
20	0.11599			20	0.10937
22	0.11471			22	0.10722
24	0.1169			24	0.10853
26	0.11797			26	0.11065
28	0.11461			28	0.10916
30	0.11576	0.116538		30	0.11022	0.109135
10000
0	0.1133
2	0.11551
4	0.11261
6	0.11654
8	0.11544
10	0.11433
12	0.11411
14	0.11323
16	0.11567
18	0.11633
20	0.11469
22	0.11254
24	0.1128
26	0.11365
28	0.11586
30	0.11159	0.114263

## Sheet: SI Figure 17
Figure SI 17	raw data to determine the slopes for kcat determination																						raw data to determine the slopes for kcat determination
	WT																						R32A
	time [min]	w/o ATP	time [min]	0,2 mM ATP	time [min]	0,4 mM ATP	time [min]	0,6 mM ATP	time [min]	1 mM ATP	time [min]	2 mM ATP	time [min]	3 mM ATP	time [min]	4 mM ATP	time [min]	5 mM ATP					time [min]	w/o ATP	time [min]	0,1 mM ATP	time [min]	0,2 mM ATP	time [min]	0,4 mM ATP	time [min]	0,6 mM ATP	time [min]	0,8 mM ATP	time [min]	1,5 mM ATP	time [min]	2 mM ATP	time [min]	4 mM ATP	time [min]	5 mM ATP		WT		R32A
	0.000833333	1.27042	0.04417	1.29117	0.07417	1.27853	0.10583	1.31033	0.16083	1.29401	0.19417	1.24614	0.000833333	1.2566	0.04417	1.25839	0.07417	1.24958					0.000833333	1.16213	0.01936	1.26113	0.04106	1.15736	0.06445	1.20777	0.08779	1.14715	0.13452	1.13899	0.18126	1.19946	0.20462	1.21213	0.22799	1.15457	0.25136	1.34552		0	0	0	0		Hsp82 WT
	0.34917	1.2692	0.38417	1.29247	0.41417	1.27671	0.43917	1.30932	0.4925	1.28734	0.51917	1.24537	0.34917	1.26022	0.38417	1.26157	0.41417	1.24957					0.37489	1.16028	0.40825	1.26287	0.42995	1.15923	0.45332	1.20753	0.47668	1.14546	0.52342	1.13787	0.57015	1.19749	0.59352	1.21012	0.61688	1.15448	0.64025	1.343		0.2	0.25684	0.1	0.06465		Hsp82 R32A
	0.67083	1.26898	0.70083	1.29184	0.7275	1.27769	0.7525	1.31169	0.8125	1.29149	0.8425	1.24235	0.67083	1.25577	0.70083	1.25911	0.7275	1.24659					0.76377	1.16229	0.79881	1.26206	0.82067	1.15764	0.84388	1.20652	0.86724	1.14549	0.91398	1.13758	0.96073	1.19632	0.98408	1.20968	1.00745	1.15259	1.03065	1.34435		0.4	0.38956	0.2	0.22518
	1.0025	1.2696	1.0375	1.29452	1.0675	1.27946	1.0925	1.30948	1.15583	1.28753	1.1875	1.2444	1.0025	1.25609	1.0375	1.25837	1.0675	1.24576					1.15521	1.16171	1.18937	1.26354	1.21107	1.15679	1.23444	1.20525	1.25781	1.14515	1.30454	1.13724	1.35127	1.19706	1.37464	1.20857	1.39784	1.15331	1.42138	1.34237		0.6	0.41639	0.4	0.33558
	1.35083	1.26673	1.38083	1.29122	1.4125	1.27938	1.4475	1.31165	1.50917	1.28986	1.5375	1.24163	1.35083	1.25555	1.38083	1.25848	1.4125	1.24737					1.54489	1.16226	1.57994	1.26199	1.60163	1.15753	1.625	1.20552	1.6482	1.14408	1.6951	1.136	1.74184	1.19572	1.7652	1.20875	1.78857	1.1523	1.81027	1.34101		1	0.48052	0.6	0.36293
	1.70083	1.26669	1.73083	1.29237	1.7575	1.27752	1.7825	1.30982	1.83583	1.28626	1.86083	1.24121	1.70083	1.25419	1.73083	1.25516	1.7575	1.24704					1.93362	1.16122	1.96716	1.2603	1.98902	1.15461	2.01056	1.20586	2.03392	1.14457	2.08066	1.13823	2.12739	1.19818	2.15076	1.21041	2.17412	1.1519	2.19749	1.34244		2	0.4713	0.8	0.38237
	2.01417	1.26615	2.04417	1.29118	2.06917	1.27782	2.1025	1.31229	2.1575	1.29134	2.18417	1.24013	2.01417	1.2548	2.04417	1.25807	2.06917	1.24418					2.32102	1.15963	2.35605	1.26	2.37775	1.15441	2.40112	1.20431	2.42448	1.14512	2.47122	1.13873	2.51797	1.197	2.54132	1.20964	2.56469	1.15202	2.58805	1.34328		3	0.50203	1.5	0.40729
	2.33917	1.26847	2.3675	1.29033	2.3925	1.27828	2.42417	1.31143	2.49583	1.28851	2.52417	1.24053	2.33917	1.25669	2.3675	1.25603	2.3925	1.24545					2.71157	1.16009	2.74495	1.26108	2.76664	1.15545	2.79001	1.2046	2.8134	1.14392	2.86011	1.13917	2.90685	1.19741	2.93021	1.20925	2.95358	1.1532	2.97694	1.34215		4	0.48365	2	0.42592
	2.68583	1.26589	2.72083	1.29149	2.7575	1.27729	2.79083	1.31245	2.8525	1.28749	2.8825	1.23904	2.68583	1.2556	2.72083	1.25862	2.7575	1.24259					3.10032	1.16101	3.13384	1.2612	3.15556	1.15474	3.1789	1.20599	3.20227	1.14401	3.24901	1.13755	3.29574	1.19772	3.31913	1.20907	3.34247	1.15098	3.36417	1.34178		5	0.50109	4	0.41691
	3.03583	1.2675	3.06417	1.29064	3.09083	1.27558	3.1175	1.30979	3.17083	1.28804	3.19583	1.23483	3.03583	1.25437	3.06417	1.25514	3.09083	1.2438					3.48769	1.16098	3.52273	1.25974	3.54443	1.1543	3.56779	1.20422	3.59116	1.14517	3.6379	1.13743	3.68447	1.1991	3.708	1.20983	3.73136	1.15108	3.75473	1.34277				5	0.40551
	3.35917	1.268	3.3875	1.28981	3.41417	1.2766	3.44417	1.31141	3.51583	1.2862	3.54417	1.23595	3.35917	1.2542	3.3875	1.25414	3.41417	1.24568					3.87826	1.16083	3.91329	1.25962	3.93499	1.15441	3.95836	1.20472	3.98175	1.14397	4.02846	1.1377	4.07519	1.19982	4.09856	1.20907	4.12192	1.15154	4.14529	1.34084
	3.7075	1.26451	3.7375	1.29152	3.7625	1.27838	3.78917	1.31128	3.8475	1.28513	3.87583	1.23318	3.7075	1.25541	3.7375	1.25508	3.7625	1.24246					4.26881	1.16157	4.30385	1.25939	4.32571	1.15411	4.34892	1.20338	4.37228	1.14493	4.41902	1.13699	4.46578	1.19815	4.48912	1.21034	4.51249	1.15235	4.53569	1.34159
	4.03917	1.26505	4.06917	1.28947	4.09417	1.27625	4.12583	1.30727	4.18083	1.28626	4.21417	1.23424	4.03917	1.25355	4.06917	1.25696	4.09417	1.24163					4.66025	1.16151	4.69442	1.2603	4.71611	1.15338	4.73948	1.20257	4.76285	1.14413	4.80958	1.13702	4.85631	1.19964	4.87968	1.20973	4.90288	1.15154	4.92642	1.34187
	4.37083	1.26716	4.39917	1.29002	4.42583	1.27748	4.4525	1.31131	4.50583	1.28607	4.53083	1.23065	4.37083	1.25312	4.39917	1.25502	4.42583	1.23951					5.04994	1.1625	5.08498	1.25939	5.10668	1.15462	5.13004	1.20446	5.15324	1.14377	5.20014	1.13772	5.24688	1.19907	5.27024	1.21004	5.29361	1.15107	5.31531	1.34252
	9.43417	1.2634	9.46917	1.26561	9.50583	1.22525	9.53417	1.23951	9.5925	1.18497	9.62083	1.04986	9.43417	0.99424	9.46917	0.93524	9.50583	0.88726					5.43866	1.16326	5.4722	1.25937	5.49479	1.15394	5.51762	1.20245	5.54097	1.14407	5.5877	1.13839	5.63443	1.19934	5.6578	1.20951	5.68117	1.1506	5.70453	1.34297
	9.77417	1.26354	9.80417	1.26204	9.83083	1.22567	9.85583	1.23552	9.91917	1.18238	9.94417	1.04695	9.77417	0.99167	9.80417	0.9268	9.83083	0.85276					5.82788	1.1634	5.8631	1.2595	5.88479	1.15405	5.90816	1.20331	5.93153	1.14334	5.97826	1.13746	6.02499	1.19924	6.04836	1.20984	6.07173	1.15136	6.0951	1.34168
	10.0975	1.26438	10.1325	1.26257	10.1625	1.22198	10.1892	1.23533	10.2408	1.18042	10.2675	1.04305	10.0975	0.98833	10.1325	0.92018	10.1625	0.84042					6.21861	1.16223	6.25366	1.2594	6.27535	1.15518	6.29872	1.20327	6.32209	1.14396	6.36885	1.13854	6.41556	1.20108	6.43892	1.21098	6.46229	1.15066	6.48566	1.3423
	10.4292	1.26213	10.4575	1.25883	10.4842	1.21943	10.5108	1.23135	10.5692	1.17643	10.5992	1.04081	10.4292	0.98487	10.4575	0.91865	10.4842	0.83608					6.60919	1.16328	6.64255	1.25837	6.66425	1.15321	6.68762	1.20325	6.71098	1.14267	6.75772	1.13733	6.80445	1.19862	6.82782	1.21197	6.85118	1.15136	6.87457	1.34132
	10.7642	1.26335	10.7958	1.25801	10.8258	1.21524	10.8525	1.22808	10.9042	1.17487	10.9308	1.03586	10.7642	0.9808	10.7958	0.91447	10.8258	0.82859					6.99807	1.16345	7.03311	1.25781	7.05481	1.15472	7.07818	1.20246	7.10154	1.14309	7.14828	1.13793	7.19334	1.19926	7.21671	1.21161	7.23991	1.15117	7.26344	1.34237
	11.0908	1.26479	11.1275	1.2563	11.1575	1.21659	11.1875	1.22619	11.2525	1.16786	11.2858	1.03104	11.0908	0.97981	11.1275	0.91051	11.1575	0.82369					7.3868	1.16292	7.42034	1.26004	7.44203	1.15503	7.4654	1.20113	7.48877	1.14304	7.5355	1.13861	7.58223	1.19908	7.6056	1.21061	7.62897	1.151	7.65234	1.34402
	11.4508	1.26254	11.4858	1.25328	11.5142	1.21124	11.5458	1.22435	11.6025	1.16432	11.6275	1.03096	11.4508	0.97588	11.4858	0.90723	11.5142	0.82135					7.77586	1.1652	7.8109	1.2592	7.83259	1.15573	7.85429	1.20359	7.87766	1.14292	7.92439	1.13924	7.97115	1.20179	7.99449	1.21057	8.01786	1.15156	8.04106	1.34427
	11.7892	1.26421	11.8258	1.25173	11.8542	1.2102	11.8858	1.22068	11.9508	1.16372	11.9775	1.0276	11.7892	0.96935	11.8258	0.90239	11.8542	0.8179					8.16563	1.16388	8.19979	1.26134	8.22149	1.15346	8.24485	1.20187	8.26822	1.14194	8.31496	1.13918	8.36002	1.19962	8.38339	1.21259	8.40676	1.1513	8.43012	1.34292
	12.1325	1.26526	12.1658	1.25216	12.2008	1.20581	12.2292	1.21723	12.2825	1.15831	12.3092	1.02346	12.1325	0.96891	12.1658	0.89843	12.2008	0.8124					8.55365	1.16396	8.58701	1.25841	8.60871	1.15327	8.63208	1.20069	8.65545	1.14229	8.70218	1.13891	8.74891	1.19901	8.7723	1.21323	8.79565	1.15185	8.81901	1.34284
	12.4608	1.26306	12.4908	1.24968	12.5175	1.20322	12.5442	1.2137	12.5958	1.15807	12.6225	1.01838	12.4608	0.96439	12.4908	0.89506	12.5175	0.80879					8.94238	1.16592	8.97591	1.25856	8.99762	1.15395	9.02097	1.203	9.04434	1.14298	9.09107	1.14026	9.1378	1.19985	9.16117	1.21255	9.18454	1.1511	9.20624	1.34455
	12.7758	1.26357	12.8058	1.25034	12.8325	1.20206	12.8592	1.21204	12.9192	1.15467	12.9458	1.01706	12.7758	0.96315	12.8058	0.8924	12.8325	0.80607					9.32992	1.16494	9.3633	1.25949	9.38499	1.15365	9.40836	1.20181	9.43173	1.14233	9.47848	1.13949	9.5252	1.20102	9.54856	1.21323	9.57193	1.15065	9.5953	1.34337
	13.1075	1.26521	13.1358	1.24586	13.1625	1.19754	13.1892	1.20993	13.2475	1.1503	13.2758	1.01351	13.1075	0.95941	13.1358	0.89027	13.1625	0.80332					9.71882	1.16367	9.75386	1.25785	9.77556	1.15424	9.79892	1.20153	9.82229	1.1429	9.86902	1.13912	9.91576	1.20015	9.93912	1.21429	9.96249	1.15138	9.98586	1.34443
	13.4392	1.26407	13.4692	1.24596	13.4958	1.1968	13.5208	1.20796	13.5742	1.148	13.6008	1.01039	13.4392	0.9545	13.4692	0.88344	13.4958	0.79969					10.1109	1.16379	10.1444	1.25827	10.1661	1.15328	10.1895	1.20325	10.2128	1.14363	10.2596	1.13938	10.3063	1.20117	10.3297	1.21222	10.353	1.1509	10.3764	1.34523
	13.7558	1.26177	13.7892	1.24501	13.8158	1.19462	13.8442	1.20428	13.9008	1.14271	13.9308	1.00746	13.7558	0.95187	13.7892	0.88167	13.8158	0.79533					10.5	1.16589	10.535	1.25657	10.5567	1.15486	10.5801	1.20358	10.6034	1.14355	10.6502	1.13913	10.6969	1.20143	10.7203	1.21397	10.7436	1.15068	10.767	1.344
	14.0925	1.26181	14.1275	1.24398	14.1575	1.1904	14.1892	1.20039	14.2442	1.14174	14.2758	1.00252	14.0925	0.94812	14.1275	0.87857	14.1575	0.79163					10.8905	1.16443	10.9239	1.25707	10.9456	1.15304	10.9689	1.20307	10.9923	1.14126	11.039	1.13861	11.0858	1.20087	11.1091	1.21379	11.1325	1.15191	11.1559	1.34367
	14.4325	1.26353	14.4675	1.24154	14.4958	1.18858	14.5292	1.19912	14.5858	1.14018	14.6108	0.9999	14.4325	0.94475	14.4675	0.87238	14.4958	0.78789					11.2794	1.16474	11.3144	1.25708	11.3363	1.15462	11.3578	1.20272	11.3812	1.14121	11.4279	1.14127	11.4747	1.20093	11.498	1.21477	11.5214	1.15273	11.5448	1.34477
	14.7642	1.26616	14.7942	1.23989	14.8208	1.18676	14.8475	1.19725	14.9042	1.13309	14.9342	0.99666	14.7642	0.94185	14.7942	0.87039	14.8208	0.78472					16.9108	1.16729	16.9484	1.23362	16.9704	1.11236	16.9965	1.14678	17.0199	1.08043	17.0665	1.04804	17.1133	1.02133	17.1367	0.95901	17.16	0.8516	17.1834	0.97582
	15.0942	1.26697	15.1308	1.23579	15.1592	1.1819	15.1908	1.19443	15.2475	1.13266	15.2725	0.99399	15.0942	0.9376	15.1308	0.86725	15.1592	0.78081					17.3069	1.16698	17.3419	1.23379	17.3638	1.11041	17.387	1.14345	17.4104	1.07671	17.4571	1.04483	17.5038	1.01799	17.5272	0.95506	17.5506	0.84807	17.5723	0.97052
	15.4258	1.26429	15.4558	1.23557	15.4808	1.18264	15.5075	1.19061	15.5658	1.12662	15.6008	0.9916	15.4258	0.93362	15.4558	0.86521	15.4808	0.77697					17.6956	1.16762	17.7295	1.23072	17.752	1.10754	17.7754	1.14059	17.7988	1.07367	17.8455	1.04038	17.8922	1.01395	17.9156	0.95167	17.939	0.84333	17.9624	0.96527
	15.7558	1.26115	15.7925	1.23564	15.8208	1.179	15.8542	1.19009	15.9092	1.12613	15.9358	0.98819	15.7558	0.93048	15.7925	0.86117	15.8208	0.77334					18.0859	1.16597	18.1209	1.23017	18.1426	1.10436	18.1659	1.13831	18.1892	1.07175	18.2361	1.03938	18.2828	1.01058	18.3062	0.94862	18.3295	0.8398	18.3529	0.96263
	16.0958	1.26455	16.1308	1.22907	16.1675	1.17703	16.1958	1.18425	16.2542	1.12348	16.2825	0.98475	16.0958	0.92641	16.1308	0.85773	16.1675	0.77002					18.4774	1.16627	18.5108	1.22956	18.5325	1.10256	18.5558	1.13528	18.5792	1.06898	18.626	1.03532	18.6727	1.00789	18.696	0.94418	18.7194	0.83573	18.7411	0.95847
	16.4458	1.26481	16.4742	1.22971	16.5075	1.17294	16.5408	1.18157	16.6042	1.11963	16.6325	0.98142	16.4458	0.92308	16.4742	0.85485	16.5075	0.76606					18.8646	1.1659	18.8997	1.22612	18.9214	1.09957	18.9447	1.13214	18.9681	1.06447	19.0148	1.0337	19.0616	1.00402	19.0849	0.93994	19.1083	0.83309	19.1317	0.95518
	16.7858	1.26536	16.8192	1.22735	16.8558	1.17193	16.8908	1.17838	16.9525	1.11746	16.9808	0.97685	16.7858	0.91987	16.8192	0.85086	16.8558	0.76263					19.2552	1.16745	19.2902	1.22485	19.3119	1.09667	19.3353	1.13093	19.3587	1.06305	19.4054	1.03139	19.4505	1.00161	19.4738	0.9363	19.4972	0.82991	19.5206	0.95187
	17.1358	1.26215	17.1692	1.22685	17.2042	1.16911	17.2325	1.17861	17.3008	1.11218	17.3292	0.9741	17.1358	0.91665	17.1692	0.84831	17.2042	0.75724					19.6441	1.16798	19.6791	1.22621	19.7008	1.09596	19.7242	1.12647	19.7476	1.06	19.7943	1.02931	19.841	0.99936	19.8644	0.9331	19.8878	0.82599	19.9095	0.94788
	17.4825	1.26488	17.5125	1.22575	17.5392	1.16622	17.5708	1.17484	17.6258	1.10972	17.6525	0.97201	17.4825	0.9125	17.5125	0.84435	17.5392	0.75491					20.033	1.16763	20.068	1.22272	20.0897	1.09262	20.1131	1.12652	20.1365	1.0569	20.1832	1.02635	20.2299	0.99797	20.2533	0.93036	20.2767	0.82261	20.3	0.9444
	17.8058	1.2636	17.8408	1.2252	17.8758	1.16407	17.9058	1.1717	17.9575	1.10744	17.9842	0.96854	17.8058	0.909	17.8408	0.8401	17.8758	0.75104					20.4252	1.16752	20.4586	1.22166	20.4803	1.09024	20.5037	1.12304	20.527	1.05407	20.5738	1.02308	20.6205	0.99677	20.6439	0.92779	20.6672	0.81942	20.6906	0.94147
	18.1375	1.26565	18.1675	1.22142	18.1925	1.16081	18.2192	1.1683	18.2775	1.10455	18.3058	0.96497	18.1375	0.90358	18.1675	0.83828	18.1925	0.74876					20.8139	1.16715	20.8475	1.22104	20.8692	1.08793	20.8925	1.11978	20.9159	1.05215	20.9626	1.02043	21.0094	0.99345	21.0327	0.92561	21.0561	0.81525	21.0795	0.9375
	18.4675	1.26403	18.5042	1.21984	18.5325	1.15997	18.5642	1.16643	18.6292	1.0991	18.6558	0.9627	18.4675	0.90203	18.5042	0.83278	18.5325	0.74526					21.203	1.16624	21.2364	1.21722	21.2581	1.08424	21.2814	1.11719	21.3048	1.04883	21.3516	1.01682	21.3983	0.98972	21.4216	0.92386	21.445	0.81241	21.4684	0.93363
	18.8175	1.26631	18.8525	1.21479	18.8808	1.15633	18.9075	1.16225	18.9592	1.09662	18.9858	0.95815	18.8175	0.89815	18.8525	0.82955	18.8808	0.74069					21.5919	1.16612	21.6269	1.21557	21.6486	1.08184	21.672	1.11469	21.6954	1.04583	21.7421	1.01433	21.7888	0.98688	21.8122	0.92169	21.8356	0.80845	21.8589	0.9306
	19.1475	1.26375	19.1842	1.21661	19.2125	1.15592	19.2442	1.16254	19.3008	1.09415	19.3258	0.95526	19.1475	0.89412	19.1842	0.8258	19.2125	0.73653					21.9825	1.16495	22.0158	1.21373	22.0375	1.08168	22.0609	1.11299	22.0841	1.04186	22.131	1.013	22.1777	0.98304	22.2011	0.91858	22.2245	0.80537	22.2478	0.92812
	19.4792	1.26347	19.5092	1.2124	19.5358	1.15307	19.5625	1.15885	19.6242	1.09055	19.6492	0.95305	19.4792	0.89141	19.5092	0.82319	19.5358	0.7326					22.3713	1.16594	22.4064	1.21267	22.4281	1.07881	22.4515	1.1089	22.4748	1.04014	22.5216	1.01065	22.5681	0.97977	22.5917	0.91521	22.615	0.8025	22.6384	0.9279
	19.8125	1.26361	19.8408	1.21227	19.8658	1.14896	19.8942	1.15465	19.9458	1.08864	19.9708	0.95009	19.8125	0.8886	19.8408	0.81764	19.8658	0.73131					22.7619	1.16684	22.7969	1.21017	22.8187	1.07632	22.842	1.10815	22.8654	1.03727	22.9121	1.00704	22.9589	0.97695	22.9822	0.91295	23.0056	0.79882	23.0289	0.92453
	20.1242	1.26545	20.1608	1.21135	20.1892	1.147	20.2158	1.15623	20.2775	1.08497	20.3025	0.94608	20.1242	0.88288	20.1608	0.81732	20.1892	0.72723					23.1525	1.16716	23.1875	1.20873	23.2094	1.07256	23.2326	1.10512	23.2559	1.03436	23.3027	1.00394	23.3494	0.97276	23.3728	0.9095	23.3961	0.79563	23.4194	0.923
	20.4558	1.26477	20.4858	1.2093	20.5175	1.14462	20.5458	1.15372	20.5992	1.08261	20.6258	0.94252	20.4558	0.88104	20.4858	0.81434	20.5175	0.72314					23.5439	1.16538	23.5781	1.20775	23.5998	1.07061	23.6231	1.10234	23.6465	1.03159	23.6932	1.00146	23.7383	0.9689	23.7617	0.90598	23.785	0.79192	23.8084	0.92007
	20.7808	1.26524	20.8075	1.20912	20.8342	1.13964	20.8608	1.14873	20.9192	1.07812	20.9492	0.94156	20.7808	0.87777	20.8075	0.80983	20.8342	0.72008					23.9319	1.16662	23.9653	1.20512	23.987	1.06959	24.0104	1.10038	24.0337	1.02962	24.0805	0.99761	24.1272	0.96667	24.1506	0.90145	24.1739	0.78857	24.1973	0.91644
	21.1025	1.26396	21.1325	1.20315	21.1625	1.14036	21.1975	1.14432	21.2592	1.07701	21.2875	0.93773	21.1025	0.87456	21.1325	0.80637	21.1625	0.716					24.3207	1.16483	24.3559	1.20469	24.3775	1.06593	24.3992	1.09717	24.4226	1.02562	24.4693	0.99572	24.5161	0.96312	24.5394	0.89943	24.5628	0.78508	24.5862	0.91385
	21.4408	1.2633	21.4708	1.20417	21.5025	1.1381	21.5325	1.14373	21.5892	1.07351	21.6258	0.93536	21.4408	0.87132	21.4708	0.80412	21.5025	0.71343					24.7097	1.16586	24.7447	1.20152	24.7664	1.06403	24.7898	1.09471	24.8132	1.02281	24.8599	0.99259	24.9067	0.96167	24.93	0.89472	24.9534	0.78132	24.9768	0.91037
	21.7808	1.26428	21.8108	1.20226	21.8425	1.13324	21.8775	1.14086	21.9392	1.07015	21.9675	0.93114	21.7808	0.86735	21.8108	0.80023	21.8425	0.71046					25.1003	1.16613	25.1336	1.19995	25.1553	1.06197	25.1787	1.0916	25.2021	1.02131	25.2488	0.98887	25.2955	0.95803	25.3189	0.89113	25.3423	0.77856	25.3656	0.90744
	22.1208	1.26666	22.1558	1.19937	22.1858	1.13192	22.2175	1.13837	22.2825	1.06773	22.3092	0.92711	22.1208	0.86326	22.1558	0.7967	22.1858	0.70701					25.489	1.16654	25.5225	1.19889	25.5443	1.05943	25.5676	1.08901	25.591	1.01792	25.6377	0.98638	25.6844	0.9543	25.7078	0.88787	25.7312	0.77467	25.7545	0.90498
	22.4692	1.26381	22.4992	1.20087	22.5258	1.12919	22.5575	1.13529	22.6192	1.06328	22.6492	0.92328	22.4692	0.85976	22.4992	0.79245	22.5258	0.70225					25.8781	1.16643	25.9131	1.19722	25.9348	1.05872	25.9582	1.08711	25.9815	1.01479	26.0283	0.98339	26.075	0.95158	26.0984	0.8848	26.1217	0.77121	26.1451	0.90143
	22.8008	1.26533	22.8358	1.19611	22.8658	1.12627	22.8925	1.13307	22.9442	1.05963	22.9708	0.92009	22.8008	0.85565	22.8358	0.79006	22.8658	0.69831					26.2686	1.16613	26.302	1.19529	26.3237	1.05511	26.347	1.08369	26.3704	1.012	26.4171	0.98002	26.4639	0.94912	26.4872	0.88095	26.5106	0.76789	26.534	0.8983
	23.1358	1.26297	23.1675	1.19568	23.1958	1.12595	23.2242	1.12973	23.2758	1.05932	23.3025	0.91724	23.1358	0.85319	23.1675	0.78695	23.1958	0.69596					26.6575	1.16447	26.6926	1.19434	26.7144	1.05121	26.7359	1.08103	26.7593	1.01068	26.806	0.9773	26.8528	0.94608	26.8761	0.87857	26.8995	0.76424	26.9229	0.89472
	23.4542	1.26509	23.4908	1.19443	23.5175	1.12312	23.5508	1.12851	23.6075	1.05184	23.6325	0.9155	23.4542	0.84955	23.4908	0.78295	23.5175	0.692					27.0464	1.16474	27.0814	1.19103	27.1031	1.04996	27.1265	1.07943	27.1499	1.00682	27.1966	0.97523	27.2433	0.94332	27.2667	0.87534	27.2901	0.76135	27.3134	0.89131
	23.7858	1.26572	23.8158	1.19202	23.8475	1.11845	23.8825	1.12424	23.9375	1.05179	23.9692	0.91187	23.7858	0.84512	23.8158	0.77985	23.8475	0.68964					27.437	1.16419	27.4703	1.18935	27.492	1.04734	27.5154	1.07559	27.5388	1.00399	27.5855	0.97084	27.6322	0.94052	27.6556	0.87109	27.679	0.75773	27.7023	0.88791
	24.1375	1.26492	24.1642	1.19004	24.1975	1.11617	24.2325	1.12332	24.2875	1.04855	24.3142	0.90896	24.1375	0.84231	24.1642	0.7766	24.1975	0.68539					27.8257	1.16692	27.8609	1.18768	27.8826	1.04486	27.906	1.07344	27.9293	1.00171	27.9759	0.96927	28.0228	0.93746	28.0462	0.86815	28.0695	0.75448	28.0927	0.88431
	24.4675	1.26195	24.5008	1.18831	24.5308	1.11402	24.5625	1.11976	24.6242	1.04604	24.6542	0.90671	24.4675	0.83956	24.5008	0.77274	24.5308	0.68276					28.2173	1.16395	28.2515	1.18559	28.2732	1.04292	28.2965	1.07131	28.3199	0.99806	28.3666	0.96734	28.4134	0.93463	28.4367	0.86476	28.4601	0.7511	28.4835	0.8821
	24.8058	1.26184	24.8425	1.18629	24.8708	1.11238	24.8958	1.11516	24.9558	1.04187	24.9842	0.90261	24.8058	0.83608	24.8425	0.76943	24.8708	0.67791					28.607	1.16454	28.6404	1.18593	28.6621	1.0405	28.6854	1.06963	28.7088	0.99536	28.7555	0.96429	28.8021	0.93139	28.8256	0.8608	28.849	0.74774	28.8724	0.87853
	25.1375	1.26428	25.1658	1.18415	25.1925	1.1096	25.2192	1.11395	25.2708	1.03678	25.2975	0.89868	25.1375	0.83136	25.1658	0.76585	25.1925	0.67637					28.9957	1.16532	29.0293	1.18496	29.0509	1.03769	29.0743	1.06802	29.0977	0.99305	29.1444	0.96074	29.1911	0.92827	29.2145	0.85711	29.2379	0.74431	29.2612	0.87528
	25.4508	1.26239	25.4808	1.18506	25.5075	1.10642	25.5392	1.11176	25.6008	1.03678	25.6308	0.89615	25.4508	0.8285	25.4808	0.76189	25.5075	0.67202					29.3849	1.16463	29.4183	1.18181	29.44	1.03526	29.4617	1.06289	29.4851	0.99024	29.5318	0.95722	29.5785	0.926	29.6019	0.85382	29.6253	0.74195	29.6486	0.87129
	25.7825	1.2652	25.8125	1.18308	25.8375	1.10388	25.8642	1.10848	25.9242	1.03207	25.9575	0.89302	25.7825	0.82654	25.8125	0.75961	25.8375	0.66802					29.7721	1.16331	29.8072	1.18059	29.8289	1.03236	29.8523	1.06157	29.8756	0.98739	29.9224	0.95509	29.9674	0.92255	29.9908	0.85042	30.0142	0.73951	30.0374	0.86968
	26.1142	1.26681	26.1475	1.17947	26.1775	1.10161	26.2108	1.10524	26.2658	1.0294	26.2925	0.88949	26.1142	0.81811	26.1475	0.75522	26.1775	0.66574					30.161	1.16465	30.1944	1.17996	30.2161	1.03069	30.2395	1.05899	30.2629	0.98433	30.3096	0.95225	30.3563	0.9193	30.3797	0.84686	30.4031	0.73581	30.4264	0.86518
	26.4442	1.26631	26.4742	1.17719	26.5058	1.09776	26.5408	1.10235	26.6025	1.0276	26.6308	0.88681	26.4442	0.81493	26.4742	0.75124	26.5058	0.66207					30.5514	1.16376	30.585	1.17779	30.6068	1.02866	30.6301	1.05714	30.6534	0.98212	30.7002	0.94979	30.7469	0.91596	30.7703	0.8443	30.7936	0.73326	30.817	0.86234
	26.7875	1.26451	26.8192	1.17647	26.8542	1.09619	26.8892	1.10207	26.9442	1.02381	26.9775	0.88177	26.7875	0.81176	26.8192	0.74683	26.8542	0.65869					30.9403	1.16347	30.9755	1.17547	30.9972	1.02642	31.019	1.05406	31.0423	0.97993	31.089	0.94565	31.1341	0.91267	31.1575	0.84052	31.1809	0.72981	31.2042	0.85876
	31.1608	1.48492	31.1942	1.3694	31.2242	1.27132	31.2575	1.27758	31.3258	1.20045	31.3558	1.05214	31.1608	0.97139	31.1942	0.87317	31.2242	0.81257					31.3277	1.16349	31.3611	1.17276	31.3828	1.02314	31.406	1.05244	31.4295	0.9769	31.4763	0.94339	31.523	0.90911	31.5464	0.83726	31.5697	0.72738	31.5931	0.85488
	31.5092	1.48493	31.5392	1.36752	31.5642	1.27131	31.5908	1.27954	31.6492	1.19921	31.6775	1.05059	31.5092	0.96849	31.5392	0.87208	31.5642	0.80905					31.7166	1.16331	31.75	1.17291	31.7717	1.02151	31.795	1.04851	31.8184	0.974	31.8651	0.94107	31.9102	0.90737	31.9336	0.83401	31.9569	0.72327	31.9803	0.85303
	31.8408	1.49066	31.8708	1.36761	31.8958	1.27393	31.9225	1.28052	31.9842	1.19874	32.0158	1.05031	31.8408	0.96787	31.8708	0.86966	31.8958	0.80747					32.1037	1.16297	32.1372	1.17004	32.1591	1.01813	32.1806	1.04516	32.204	0.97133	32.2507	0.93678	32.2974	0.9043	32.3208	0.83087	32.3442	0.72052	32.3675	0.84932
	32.1708	1.48239	32.2008	1.36752	32.2275	1.27275	32.2542	1.27943	32.3208	1.19553	32.3558	1.04918	32.1708	0.96788	32.2008	0.86797	32.2275	0.80687					32.4911	1.16248	32.5261	1.17008	32.5478	1.01776	32.5712	1.04334	32.5945	0.96845	32.6411	0.93433	32.688	0.90184	32.7114	0.8271	32.7347	0.71718	32.7581	0.84681
	32.5108	1.48433	32.5475	1.36519	32.5775	1.26931	32.6042	1.28042	32.6558	1.19794	32.6808	1.04823	32.5108	0.96752	32.5475	0.86782	32.5775	0.80607					32.8816	1.16274	32.915	1.16873	32.9367	1.01478	32.9601	1.0409	32.9834	0.96554	33.0302	0.93176	33.0769	0.89783	33.1003	0.82415	33.1236	0.71398	33.147	0.84299
	32.8442	1.48644	32.8725	1.36816	32.8992	1.27222	32.9325	1.27929	32.9925	1.19757	33.0225	1.04631	32.8442	0.96616	32.8725	0.86655	32.8992	0.80512					33.2705	1.16362	33.3039	1.16593	33.3256	1.01136	33.3473	1.03822	33.3706	0.96329	33.4174	0.92785	33.4641	0.89628	33.4875	0.82048	33.5108	0.7103	33.5326	0.84051
	33.1742	1.4839	33.2042	1.36523	33.2358	1.27134	33.2658	1.27774	33.3242	1.20084	33.3542	1.04937	33.1742	0.96428	33.2042	0.8679	33.2358	0.80484					33.6559	1.16337	33.6895	1.16626	33.7113	1.00985	33.7328	1.03585	33.7562	0.96017	33.8029	0.92531	33.8497	0.89337	33.873	0.81774	33.8964	0.7071	33.9181	0.83703
	33.5058	1.48271	33.5358	1.36366	33.5625	1.26982	33.5892	1.27925	33.6408	1.19944	33.6725	1.04781	33.5058	0.96416	33.5358	0.86443	33.5625	0.80515					34.0416	1.16214	34.075	1.1631	34.0967	1.00679	34.1201	1.03267	34.1433	0.95816	34.1902	0.92267	34.2369	0.8894	34.2603	0.81452	34.2836	0.70406	34.307	0.83367
	33.8292	1.48179	33.8642	1.36802	33.8925	1.2688	33.9242	1.27836	33.9942	1.19574	34.0242	1.04776	33.8292	0.96498	33.8642	0.86387	33.8925	0.80184					34.4305	1.16042	34.4656	1.16097	34.4873	1.00397	34.5105	1.0302	34.534	0.9545	34.5807	0.91891	34.6275	0.88663	34.6508	0.81156	34.6742	0.70024	34.6976	0.83074
	34.1775	1.48461	34.2075	1.36492	34.2342	1.26849	34.2592	1.27671	34.3108	1.19669	34.3392	1.04562	34.1775	0.96295	34.2075	0.86472	34.2342	0.80231					34.8211	1.16122	34.8561	1.16007	34.8778	1.00231	34.9012	1.02809	34.9246	0.95169	34.9713	0.91602	35.018	0.88442	35.0414	0.8089	35.0647	0.69676	35.0881	0.82816
	34.4908	1.48265	34.5258	1.3645	34.5608	1.26927	34.5908	1.27913	34.6425	1.19706	34.6758	1.0438	34.4908	0.96334	34.5258	0.8639	34.5608	0.80212					35.2115	1.16022	35.2467	1.15697	35.2684	0.99902	35.2918	1.0257	35.3151	0.94917	35.3618	0.91448	35.4086	0.88053	35.432	0.80579	35.4553	0.69359	35.4787	0.82471
	34.8325	1.48498	34.8608	1.3683	34.8875	1.26951	34.9125	1.27578	34.9708	1.19742	35.0008	1.04487	34.8325	0.96121	34.8608	0.86362	34.8875	0.80213					35.6022	1.1606	35.6356	1.15587	35.6573	0.99686	35.6806	1.02231	35.704	0.94581	35.7507	0.91127	35.7975	0.87719	35.8208	0.80224	35.8442	0.69076	35.8676	0.82094
	35.1542	1.48625	35.1825	1.36292	35.2092	1.26891	35.2358	1.27548	35.2942	1.19636	35.3242	1.04196	35.1542	0.9601	35.1825	0.86201	35.2092	0.80034					35.9911	1.16111	36.0262	1.15529	36.048	0.99524	36.0695	1.01937	36.0929	0.94341	36.1396	0.90807	36.1864	0.87392	36.2097	0.79912	36.2331	0.68732	36.2565	0.81895
	35.4775	1.48185	35.5058	1.36572	35.5375	1.26746	35.5675	1.27561	35.6258	1.19357	35.6558	1.03979	35.4775	0.96165	35.5058	0.85909	35.5375	0.79877					36.38	1.16194	36.415	1.15352	36.4367	0.99274	36.4601	1.01672	36.4835	0.94101	36.5302	0.90472	36.5769	0.87021	36.6003	0.79603	36.6237	0.68377	36.647	0.81518
	35.8192	1.48447	35.8525	1.36602	35.8808	1.26783	35.9125	1.2762	35.9825	1.1953	36.0125	1.04231	35.8192	0.95924	35.8525	0.86145	35.8808	0.79848					36.7706	1.16052	36.8039	1.15123	36.8256	0.99008	36.849	1.01332	36.8723	0.93758	36.9191	0.90246	36.9658	0.86827	36.9892	0.79268	37.0125	0.68033	37.0359	0.81154
	36.1675	1.48261	36.2008	1.36409	36.2292	1.26797	36.2558	1.273	36.3175	1.19499	36.3442	1.04159	36.1675	0.95893	36.2008	0.85894	36.2292	0.79878					37.1594	1.15959	37.1928	1.15035	37.2145	0.98754	37.2379	1.01139	37.2613	0.93606	37.308	0.89865	37.3547	0.86488	37.3781	0.78945	37.4014	0.6771	37.4231	0.80765
	36.4992	1.48269	36.5275	1.36598	36.5542	1.26866	36.5792	1.27645	36.6458	1.19512	36.6808	1.04182	36.4992	0.95803	36.5275	0.86028	36.5542	0.79768					37.5467	1.15915	37.58	1.14957	37.6017	0.9849	37.6251	1.00868	37.6485	0.9328	37.6952	0.89625	37.7419	0.86107	37.7653	0.78654	37.7887	0.67354	37.812	0.80497
	36.8475	1.48332	36.8758	1.36613	36.9025	1.26866	36.9325	1.27565	36.9958	1.19473	37.0225	1.03956	36.8475	0.95892	36.8758	0.85941	36.9025	0.79816					37.9356	1.15876	37.9706	1.14799	37.9923	0.98312	38.0157	1.0076	38.039	0.93041	38.0858	0.89377	38.1325	0.85902	38.1559	0.78337	38.1793	0.66994	38.2026	0.80212
	37.1758	1.48268	37.2125	1.36318	37.2475	1.27	37.2758	1.27338	37.3358	1.19502	37.3642	1.03971	37.1758	0.95833	37.2125	0.85744	37.2475	0.79758					38.3261	1.16029	38.3595	1.14492	38.3812	0.97961	38.4046	1.00412	38.4279	0.92782	38.4747	0.88993	38.5214	0.85424	38.5448	0.77986	38.5681	0.66666	38.5898	0.7981
	37.5208	1.48421	37.5458	1.3639	37.5792	1.26688	37.6142	1.27412	37.6692	1.19341	37.6958	1.03946	37.5208	0.95798	37.5458	0.8567	37.5792	0.79519					38.7132	1.15795	38.7467	1.14256	38.7686	0.97698	38.7918	1.00037	38.8152	0.92501	38.8619	0.88708	38.9086	0.85134	38.932	0.77719	38.9554	0.66357	38.9787	0.79449
	37.8492	1.48356	37.8775	1.36582	37.9042	1.26611	37.9308	1.27603	37.9892	1.19346	38.0175	1.03931	37.8492	0.95648	37.8775	0.85752	37.9042	0.79435					39.1021	1.15954	39.1373	1.14145	39.159	0.97435	39.1823	0.99837	39.2057	0.92261	39.2524	0.88539	39.2992	0.84896	39.3225	0.77433	39.3459	0.65952	39.3693	0.7912
	38.1825	1.48308	38.2142	1.36504	38.2442	1.26538	38.2775	1.27321	38.3308	1.19324	38.3575	1.03702	38.1825	0.95635	38.2142	0.85557	38.2442	0.79342					39.4928	1.15645	39.5278	1.13954	39.5495	0.97137	39.5729	0.99554	39.5963	0.91979	39.643	0.88157	39.6897	0.84578	39.7131	0.77043	39.7365	0.65698	39.7598	0.78783
	38.5192	1.48301	38.5492	1.36494	38.5808	1.26638	38.6092	1.27336	38.6725	1.19249	38.6992	1.03583	38.5192	0.95458	38.5492	0.85344	38.5808	0.79289					39.8834	1.15579	39.9167	1.1402	39.9384	0.97052	39.9618	0.99231	39.9852	0.91649	40.0319	0.87933	40.0786	0.84206	40.102	0.76675	40.1254	0.65364	40.1488	0.78466
	38.8508	1.48516	38.8792	1.36344	38.9058	1.26762	38.9325	1.27769	38.9992	1.19343	39.0292	1.03697	38.8508	0.95652	38.8792	0.85385	38.9058	0.79189					40.2722	1.15814	40.3073	1.13601	40.329	0.96826	40.3524	0.98949	40.3757	0.91466	40.4225	0.8763	40.4692	0.83919	40.4926	0.76364	40.5159	0.65044	40.5393	0.78166
	39.1825	1.48488	39.2125	1.36326	39.2375	1.26769	39.2692	1.2734	39.3258	1.19215	39.3558	1.03598	39.1825	0.95494	39.2125	0.85344	39.2375	0.79498					40.6626	1.158	40.6962	1.13478	40.7179	0.96571	40.7413	0.98759	40.7646	0.91144	40.8113	0.87285	40.8581	0.83672	40.8815	0.75997	40.9048	0.64677	40.9282	0.77836
	39.5208	1.48552	39.5575	1.36399	39.5858	1.26556	39.6175	1.27504	39.6808	1.1891	39.7142	1.03642	39.5208	0.95559	39.5575	0.855	39.5858	0.79236					41.0517	1.15752	41.0851	1.13402	41.1068	0.96311	41.1285	0.98506	41.1518	0.90863	41.1986	0.86923	41.2453	0.8331	41.2687	0.75711	41.292	0.64333	41.3154	0.77459
	39.8742	1.48252	39.8992	1.36318	39.9325	1.26566	39.9675	1.27402	40.0225	1.18981	40.0558	1.03615	39.8742	0.95565	39.8992	0.85327	39.9325	0.7925					41.4398	1.15604	41.474	1.13118	41.4957	0.96053	41.519	0.98223	41.5424	0.90672	41.5891	0.86598	41.6342	0.82951	41.6576	0.75383	41.6809	0.6404	41.7043	0.77099
	40.2108	1.48403	40.2408	1.36275	40.2675	1.26909	40.2992	1.276	40.3608	1.19466	40.3908	1.03634	40.2108	0.95241	40.2408	0.85324	40.2675	0.79019					41.8278	1.1563	41.8612	1.13116	41.8829	0.95885	41.9063	0.98011	41.9296	0.90388	41.9764	0.8641	42.0231	0.82581	42.0465	0.75037	42.0698	0.63666	42.0932	0.76744
	40.5425	1.48935	40.5775	1.36209	40.6058	1.26458	40.6392	1.27237	40.6942	1.19067	40.7208	1.03542	40.5425	0.95275	40.5775	0.85131	40.6058	0.79092					42.2167	1.15657	42.2501	1.12918	42.2718	0.95546	42.2951	0.97687	42.3185	0.901	42.3653	0.86058	42.412	0.82244	42.4354	0.74662	42.4587	0.6334	42.4804	0.76427
	40.8742	1.48326	40.9042	1.36177	40.9292	1.26542	40.9558	1.27227	41.0142	1.19013	41.0442	1.03369	40.8742	0.95326	40.9042	0.85056	40.9292	0.78973					42.6039	1.15566	42.6373	1.12564	42.659	0.95276	42.6824	0.97433	42.7057	0.89799	42.7525	0.85742	42.7992	0.8199	42.8226	0.74349	42.8459	0.63042	42.8693	0.7603
	41.2058	1.48675	41.2342	1.36259	41.2608	1.26704	41.2875	1.27092	41.3408	1.19282	41.3658	1.03585	41.2058	0.95148	41.2342	0.85297	41.2608	0.79115					42.9928	1.15432	43.0279	1.12507	43.0496	0.95032	43.0729	0.97054	43.0963	0.89554	43.143	0.85505	43.1898	0.81638	43.2131	0.74004	43.2365	0.6269	43.2599	0.75633
	41.5275	1.48376	41.5642	1.36702	41.5975	1.26684	41.6275	1.27227	41.6958	1.1903	41.7242	1.0345	41.5275	0.95053	41.5642	0.85053	41.5975	0.78947					43.3834	1.1545	43.4168	1.12555	43.4385	0.94865	43.4618	0.96882	43.4852	0.89315	43.5319	0.8521	43.5787	0.81329	43.602	0.73679	43.6254	0.62361	43.6488	0.75417
	41.8792	1.48889	41.9125	1.3629	41.9425	1.26732	41.9692	1.27228	42.0208	1.18832	42.0475	1.03427	41.8792	0.94984	41.9125	0.85071	41.9425	0.78661					43.7723	1.15638	43.8073	1.12207	43.829	0.94644	43.8524	0.96548	43.8758	0.89018	43.9225	0.84935	43.9691	0.80961	43.9926	0.733	44.016	0.62036	44.0393	0.75056
	42.2008	1.48758	42.2308	1.36111	42.2608	1.26673	42.2908	1.27434	42.3442	1.19203	42.3758	1.03513	42.2008	0.95033	42.2308	0.851	42.2608	0.78624					44.1628	1.15527	44.1979	1.12006	44.2196	0.94413	44.243	0.96386	44.2663	0.88839	44.313	0.84587	44.3598	0.80618	44.3832	0.73	44.4065	0.61702	44.4299	0.74727
	42.5392	1.48581	42.5692	1.36435	42.5958	1.26583	42.6225	1.27032	42.6825	1.18964	42.7092	1.03269	42.5392	0.95079	42.5692	0.85006	42.5958	0.78759					44.5534	1.15612	44.5885	1.12038	44.6103	0.94107	44.6319	0.96172	44.6553	0.88508	44.7019	0.84269	44.7487	0.80313	44.7721	0.72661	44.7954	0.61352	44.8188	0.74329
	42.8608	1.48299	42.8958	1.36431	42.9258	1.2652	42.9592	1.27188	43.0142	1.18706	43.0408	1.03525	42.8608	0.94963	42.8958	0.84945	42.9258	0.78686					44.9423	1.15606	44.9773	1.11768	44.999	0.93946	45.0224	0.959	45.0458	0.88214	45.0925	0.83923	45.1393	0.79964	45.1626	0.72336	45.186	0.61073	45.2093	0.74014
	43.2025	1.48682	43.2308	1.36362	43.2575	1.26497	43.2892	1.27337	43.3542	1.19009	43.3808	1.03178	43.2025	0.951	43.2308	0.84953	43.2575	0.78593					45.3329	1.15462	45.3662	1.11467	45.3879	0.93604	45.4113	0.95661	45.4347	0.88043	45.4814	0.8365	45.5281	0.79668	45.5515	0.72022	45.5749	0.60638	45.5982	0.73722
	43.5342	1.48875	43.5675	1.36095	43.6025	1.26382	43.6325	1.27218	43.6942	1.18996	43.7208	1.03424	43.5342	0.95016	43.5675	0.84883	43.6025	0.78494					45.7218	1.15394	45.7551	1.11406	45.7768	0.93441	45.8002	0.95305	45.8236	0.8774	45.8703	0.83208	45.917	0.79345	45.9404	0.7174	45.9638	0.60318	45.9855	0.73305
	43.8825	1.48687	43.9108	1.3663	43.9375	1.26613	43.9642	1.27288	44.0225	1.18852	44.0508	1.03188	43.8825	0.94823	43.9108	0.84701	43.9375	0.78537					46.109	1.15443	46.1424	1.11229	46.1641	0.93108	46.1874	0.95086	46.2108	0.8745	46.2576	0.83014	46.3043	0.79	46.3276	0.71349	46.351	0.60003	46.3744	0.73033
	44.2025	1.48794	44.2392	1.36366	44.2692	1.2681	44.2942	1.27238	44.3475	1.18983	44.3742	1.03156	44.2025	0.94491	44.2392	0.84733	44.2692	0.78322					46.4979	1.15541	46.5329	1.11128	46.5546	0.92824	46.578	0.94726	46.6013	0.87132	46.6481	0.82714	46.6948	0.78747	46.7182	0.71019	46.7416	0.59668	46.7649	0.7271
	44.5258	1.4865	44.5608	1.36403	44.5908	1.26417	44.6175	1.26647	44.6742	1.19049	44.7042	1.0305	44.5258	0.94951	44.5608	0.84699	44.5908	0.78344					46.8884	1.15504	46.9218	1.10938	46.9435	0.92651	46.9669	0.94519	46.9902	0.86878	47.037	0.82474	47.0837	0.78421	47.1071	0.7067	47.1304	0.59313	47.1521	0.72312
	44.8575	1.48939	44.8908	1.36157	44.9275	1.26562	44.9625	1.27219	45.0192	1.18782	45.0442	1.0322	44.8575	0.94735	44.8908	0.84637	44.9275	0.78314					47.2755	1.15245	47.3107	1.10687	47.3324	0.92401	47.3541	0.94194	47.3775	0.86651	47.4242	0.82123	47.4709	0.78084	47.4943	0.70369	47.5177	0.59021	47.541	0.71924
	45.1958	1.48649	45.2325	1.36214	45.2625	1.26307	45.2875	1.27097	45.3408	1.18732	45.3658	1.03166	45.1958	0.94594	45.2325	0.84794	45.2625	0.78273					47.6644	1.15285	47.6996	1.1053	47.7213	0.92149	47.7447	0.93928	47.768	0.86372	47.8147	0.81901	47.8613	0.77806	47.8849	0.70014	47.9082	0.58681	47.9316	0.71593
	45.5292	1.4879	45.5575	1.36172	45.5842	1.2631	45.6158	1.27313	45.6775	1.19029	45.7058	1.03118	45.5292	0.94382	45.5575	0.84521	45.5842	0.78366					48.0551	1.15252	48.0902	1.10399	48.1118	0.91848	48.1352	0.93642	48.1586	0.86129	48.2053	0.81633	48.252	0.77483	48.2754	0.69674	48.2988	0.58325	48.3222	0.71273
	45.8692	1.48629	45.8975	1.36386	45.9242	1.26238	45.9508	1.27254	46.0108	1.18759	46.0392	1.02978	45.8692	0.94566	45.8975	0.8462	45.9242	0.78041					48.4457	1.15196	48.479	1.10373	48.5007	0.91684	48.5241	0.93361	48.5475	0.8585	48.5942	0.81315	48.6409	0.77087	48.6643	0.69295	48.6877	0.58017	48.7111	0.70902
	46.1992	1.48904	46.2342	1.3628	46.2625	1.267	46.2892	1.27204	46.3508	1.18871	46.3825	1.03227	46.1992	0.94467	46.2342	0.84409	46.2625	0.78136					48.8346	1.15373	48.8696	1.10234	48.8913	0.91418	48.9147	0.93175	48.938	0.85514	48.9848	0.80961	49.0315	0.768	49.0549	0.6898	49.0782	0.57697	49.1016	0.70632
	46.5375	1.48841	46.5675	1.35867	46.5942	1.2675	46.6208	1.27004	46.6725	1.18846	46.6992	1.0306	46.5375	0.94387	46.5675	0.84355	46.5942	0.77933					49.225	1.15405	49.2585	1.09908	49.2802	0.91123	49.3036	0.92945	49.3269	0.85271	49.3738	0.80699	49.4206	0.76458	49.4439	0.68629	49.4673	0.573	49.489	0.7021
	46.8608	1.48912	46.8958	1.36088	46.9258	1.26462	46.9525	1.2711	47.0092	1.18588	47.0375	1.03005	46.8608	0.94467	46.8958	0.84398	46.9258	0.78044					49.6125	1.15155	49.6476	1.09758	49.6692	0.90889	49.6926	0.92647	49.716	0.85038	49.7627	0.80381	49.8095	0.76163	49.8328	0.68332	49.8562	0.56957	49.8796	0.69895
	47.2008	1.48881	47.2308	1.36068	47.2558	1.26501	47.2825	1.26854	47.3358	1.1885	47.3608	1.03043	47.2008	0.94487	47.2308	0.84447	47.2558	0.77851					50.0029	1.15092	50.0381	1.09622	50.0598	0.90588	50.0832	0.9235	50.1065	0.84778	50.1533	0.80047	50.2	0.75765	50.2234	0.67974	50.2468	0.56637	50.2701	0.69463
	47.5142	1.48807	47.5492	1.36081	47.5792	1.26453	47.6058	1.26994	47.6575	1.18677	47.6842	1.02915	47.5142	0.94418	47.5492	0.84298	47.5792	0.78004					50.3935	1.15093	50.4287	1.09377	50.4504	0.90344	50.4737	0.92146	50.4971	0.84479	50.5438	0.79755	50.5906	0.75504	50.614	0.6764	50.6373	0.563	50.659	0.69146
	47.8358	1.48844	47.8658	1.36212	47.8975	1.26337	47.9275	1.27125	47.9808	1.18546	48.0058	1.02987	47.8358	0.94354	47.8658	0.84327	47.8975	0.7789					50.7842	1.15161	50.8192	1.09227	50.8409	0.9011	50.8626	0.91831	50.886	0.84207	50.9327	0.7955	50.9795	0.75071	51.0028	0.67268	51.026	0.55984	51.0496	0.68775
	48.1608	1.48752	48.1942	1.36079	48.2225	1.26624	48.2558	1.27142	48.3108	1.18699	48.3375	1.02927	48.1608	0.94218	48.1942	0.84121	48.2225	0.77742					51.1731	1.15133	51.2081	1.09218	51.2298	0.89876	51.2532	0.91575	51.2764	0.83943	51.3233	0.79154	51.37	0.74737	51.3934	0.6698	51.4168	0.5561	51.4401	0.68512
	48.4925	1.48875	48.5258	1.35704	48.5558	1.26418	48.5825	1.26851	48.6342	1.18666	48.6608	1.02699	48.4925	0.94133	48.5258	0.84065	48.5558	0.77736					51.5637	1.14964	51.5987	1.08927	51.6204	0.89679	51.6438	0.91256	51.6671	0.83666	51.7139	0.78831	51.7604	0.74428	51.784	0.66631	51.8073	0.55307	51.8307	0.68102
	48.8158	1.48754	48.8492	1.35875	48.8775	1.26299	48.9042	1.26907	48.9575	1.18683	48.9825	1.0283	48.8158	0.94166	48.8492	0.84048	48.8775	0.77741					51.9542	1.14937	51.9893	1.08843	52.011	0.89313	52.0343	0.91007	52.0577	0.83422	52.1044	0.78554	52.1512	0.74088	52.1745	0.66285	52.1979	0.54951	52.2213	0.67786
	49.1342	1.49021	49.1708	1.3611	49.1992	1.26512	49.2258	1.27029	49.2925	1.18465	49.3208	1.02746	49.1342	0.94088	49.1708	0.84147	49.1992	0.7767					52.3448	1.14927	52.3798	1.08587	52.4015	0.89211	52.4249	0.90702	52.4483	0.83162	52.495	0.7822	52.5401	0.7376	52.5634	0.65945	52.5868	0.54642	52.6101	0.67469
	49.4742	1.49048	49.5042	1.3586	49.5292	1.26455	49.5558	1.26906	49.6192	1.18692	49.6458	1.02623	49.4742	0.9402	49.5042	0.84063	49.5292	0.77722					52.7337	1.15254	52.7671	1.08571	52.7888	0.88922	52.8119	0.90452	52.8355	0.82904	52.8822	0.78012	52.9288	0.73405	52.9523	0.65592	52.9757	0.54291	52.9974	0.67087
	49.8058	1.49113	49.8408	1.35946	49.8708	1.26419	49.8975	1.26768	49.9542	1.18576	49.9908	1.0289	49.8058	0.93986	49.8408	0.83788	49.8708	0.77608					53.1207	1.14985	53.1543	1.0842	53.176	0.88584	53.1993	0.90196	53.2227	0.82579	53.2694	0.77623	53.3162	0.73127	53.3395	0.65291	53.3627	0.53926	53.3846	0.66698
	50.1575	1.49112	50.1892	1.35954	50.2175	1.26233	50.2442	1.26936	50.3058	1.18507	50.3325	1.02624	50.1575	0.94032	50.1892	0.83917	50.2175	0.77602					53.508	1.15065	53.5432	1.0829	53.5649	0.88392	53.5882	0.89923	53.6116	0.8227	53.6583	0.77346	53.7051	0.72793	53.7284	0.64927	53.7518	0.53639	53.7752	0.66507
	50.4942	1.49324	50.5242	1.35771	50.5508	1.2622	50.5758	1.26973	50.6342	1.18627	50.6642	1.02595	50.4942	0.93889	50.5242	0.83915	50.5508	0.77613					53.8985	1.15074	53.932	1.08092	53.9538	0.88187	53.9771	0.897	54.0005	0.8208	54.0472	0.77014	54.0939	0.72445	54.1173	0.64581	54.1407	0.53255	54.1639	0.66104
	50.8258	1.49045	50.8592	1.35757	50.8892	1.26291	50.9158	1.26916	50.9675	1.1849	50.9942	1.02679	50.8258	0.93871	50.8592	0.83933	50.8892	0.77493					54.2876	1.15081	54.3226	1.07986	54.3443	0.8802	54.3677	0.8941	54.391	0.81856	54.4378	0.76724	54.4845	0.72114	54.5079	0.64244	54.5311	0.52948	54.5546	0.65781
	51.1575	1.49111	51.1858	1.36026	51.2125	1.26215	51.2392	1.26838	51.2908	1.18785	51.3175	1.02413	51.1575	0.93718	51.1858	0.83908	51.2125	0.77352					54.6781	1.14908	54.7132	1.07716	54.7349	0.87676	54.7582	0.89138	54.7814	0.81495	54.8283	0.76468	54.8751	0.71797	54.8984	0.63952	54.9218	0.52582	54.9452	0.65458
	51.4792	1.49141	51.5092	1.35771	51.5342	1.26331	51.5675	1.26804	51.6308	1.18561	51.6575	1.02491	51.4792	0.93684	51.5092	0.83759	51.5342	0.77482					55.0687	1.14983	55.1037	1.07583	55.1255	0.87422	55.1488	0.88879	55.1722	0.81256	55.2189	0.76139	55.2655	0.71427	55.289	0.63589	55.3124	0.52226	55.3357	0.65057
	51.8208	1.49343	51.8492	1.36021	51.8758	1.26225	51.9025	1.2696	51.9542	1.18172	51.9858	1.02449	51.8208	0.93699	51.8492	0.83809	51.8758	0.77398					55.4593	1.14928	55.4943	1.07359	55.516	0.87253	55.5394	0.88633	55.5627	0.8092	55.6095	0.75815	55.6562	0.71136	55.6796	0.63224	55.7029	0.51916	55.7263	0.64728
	52.1425	1.49382	52.1708	1.36013	52.1975	1.26461	52.2242	1.27119	52.2825	1.18557	52.3125	1.02613	52.1425	0.93861	52.1708	0.83713	52.1975	0.77255					55.8498	1.14998	55.8849	1.07313	55.9066	0.86958	55.9299	0.88332	55.9533	0.80708	56	0.75461	56.0451	0.70825	56.0685	0.62866	56.0918	0.51555	56.1152	0.64427
	52.4758	1.49159	52.5042	1.35946	52.5292	1.26192	52.5608	1.26824	52.6258	1.18375	52.6508	1.02667	52.4758	0.93564	52.5042	0.83696	52.5292	0.77044					56.2387	1.14818	56.2721	1.07063	56.2938	0.86764	56.317	0.88026	56.3405	0.80411	56.3873	0.75156	56.4338	0.70465	56.4573	0.62556	56.4807	0.51225	56.5024	0.6404
	52.8142	1.49539	52.8475	1.35613	52.8775	1.2634	52.9108	1.27104	52.9708	1.1853	53.0008	1.02497	52.8142	0.93493	52.8475	0.8365	52.8775	0.77088					56.6258	1.14957	56.6593	1.06922	56.681	0.86461	56.7027	0.8779	56.7261	0.80172	56.7728	0.7494	56.8195	0.70178	56.8429	0.62241	56.8663	0.50907	56.8897	0.63784
	53.1625	1.49449	53.1908	1.36173	53.2242	1.26256	53.2542	1.26934	53.3058	1.1837	53.3325	1.02463	53.1625	0.93526	53.1908	0.83664	53.2242	0.77157					57.013	1.14761	57.0482	1.06836	57.0699	0.86193	57.0933	0.87559	57.1166	0.79966	57.1634	0.74585	57.2101	0.69871	57.2335	0.61897	57.2569	0.50547	57.2802	0.63425
	53.4842	1.49157	53.5208	1.35921	53.5475	1.2629	53.5808	1.2711	53.6425	1.1852	53.6708	1.02584	53.4842	0.93603	53.5208	0.83538	53.5475	0.77134					57.4036	1.14698	57.4371	1.06589	57.4588	0.85903	57.4822	0.87275	57.5055	0.79728	57.5523	0.74277	57.599	0.69514	57.6224	0.61503	57.6457	0.50255	57.6689	0.63035
	53.8342	1.49026	53.8692	1.35766	53.8975	1.26261	53.9242	1.27063	53.9775	1.18512	54.0042	1.02474	53.8342	0.93557	53.8692	0.83564	53.8975	0.77167					57.7926	1.14701	57.8277	1.06453	57.8494	0.85632	57.8727	0.86987	57.8961	0.79357	57.9428	0.73978	57.9896	0.69187	58.0129	0.61203	58.0361	0.49862	58.058	0.62652
	54.1558	1.49743	54.1842	1.36124	54.2175	1.2646	54.2475	1.2671	54.2992	1.18403	54.3258	1.02444	54.1558	0.93518	54.1842	0.83372	54.2175	0.76927					58.1813	1.14725	58.2165	1.0621	58.2383	0.85401	58.2616	0.86697	58.285	0.79099	58.3317	0.73695	58.3784	0.68881	58.4018	0.60892	58.4252	0.4956	58.4485	0.62279
	54.4875	1.49477	54.5225	1.3576	54.5508	1.26288	54.5775	1.26676	54.6308	1.18168	54.6558	1.02322	54.4875	0.93334	54.5225	0.83305	54.5508	0.76982					58.5719	1.14765	58.6054	1.06076	58.6272	0.85182	58.6505	0.86407	58.6739	0.7882	58.7204	0.73396	58.7673	0.68461	58.7907	0.6052	58.8141	0.49197	58.8373	0.61971
	54.8192	1.49509	54.8492	1.35761	54.8792	1.26311	54.9142	1.27076	54.9858	1.18278	55.0142	1.02286	54.8192	0.93353	54.8492	0.83377	54.8792	0.76924					58.961	1.14741	58.996	1.05901	59.0177	0.84948	59.0394	0.86198	59.0628	0.78571	59.1095	0.73092	59.1562	0.68196	59.1796	0.60153	59.203	0.48878	59.2263	0.61671
	55.1758	1.49591	55.2058	1.35811	55.2325	1.26249	55.2592	1.26858	55.3108	1.18415	55.3375	1.02456	55.1758	0.93439	55.2058	0.83106	55.2325	0.7681					62.6846	1.31465	62.7197	1.22858	62.7414	1.01882	62.7648	1.03171	62.7881	0.96946	62.8349	0.838	62.8833	0.83699	62.9066	0.76569	62.93	0.64404	62.9532	0.77168
	55.4908	1.49331	55.5208	1.35753	55.5458	1.26376	55.5725	1.27166	55.6392	1.18237	55.6692	1.02448	55.4908	0.93173	55.5208	0.83309	55.5458	0.76839					63.0784	1.31326	63.1119	1.22946	63.1336	1.01958	63.157	1.03021	63.1803	0.97144	63.2271	0.83665	63.2722	0.83664	63.2955	0.76752	63.3189	0.64244	63.3422	0.77202
	55.8225	1.49485	55.8525	1.35581	55.8775	1.26231	55.9042	1.27068	55.9575	1.18372	55.9825	1.024	55.8225	0.93283	55.8525	0.83293	55.8775	0.76859					63.4658	1.31255	63.5008	1.22972	63.5225	1.01858	63.5459	1.03112	63.5732	0.96976	63.6198	0.83736	63.6666	0.83562	63.6899	0.76484	63.7133	0.64307	63.7366	0.77209
	56.1358	1.49543	56.1708	1.35821	56.2008	1.26298	56.2325	1.26809	56.2942	1.18277	56.3242	1.02279	56.1358	0.93067	56.1708	0.83177	56.2008	0.7666					63.8602	1.31379	63.8956	1.22803	63.9171	1.01814	63.9393	1.02963	63.9627	0.96959	64.0101	0.83695	64.0553	0.8362	64.0786	0.76481	64.1019	0.64222	64.1244	0.77177
	56.4842	1.49365	56.5142	1.35433	56.5408	1.2626	56.5725	1.27062	56.6342	1.18208	56.6625	1.02156	56.4842	0.93189	56.5142	0.8329	56.5408	0.76519					64.2482	1.3143	64.282	1.22801	64.3038	1.01786	64.3255	1.02861	64.3484	0.97014	64.3961	0.83611	64.4424	0.83371	64.4661	0.76543	64.4896	0.64164	64.5113	0.77117
	56.8158	1.49628	56.8508	1.35961	56.8808	1.26297	56.9075	1.2719	56.9642	1.182	56.9942	1.02366	56.8158	0.93219	56.8508	0.83209	56.8808	0.76548					64.636	1.31539	64.6697	1.22972	64.6914	1.01733	64.7147	1.02727	64.7376	0.96928	64.7899	0.8361	64.8371	0.83218	64.8598	0.76484	64.8833	0.64065	64.9069	0.77118
	57.1558	1.49325	57.1842	1.35876	57.2158	1.26224	57.2458	1.26847	57.3142	1.18136	57.3475	1.02248	57.1558	0.9306	57.1842	0.83057	57.2158	0.76609					65.0306	1.31509	65.0641	1.22911	65.0866	1.01664	65.1085	1.02878	65.131	0.96912	65.1781	0.83572	65.2251	0.83135	65.2477	0.76377	65.2712	0.64019	65.2957	0.77038
	57.5042	1.49542	57.5392	1.3582	57.5692	1.26206	57.5958	1.26993	57.6475	1.1832	57.6742	1.02102	57.5042	0.93221	57.5392	0.83082	57.5692	0.76579					65.4201	1.31387	65.453	1.22939	65.4753	1.01867	65.5037	1.02855	65.5281	0.9683	65.5752	0.83531	65.6233	0.83033	65.6459	0.76368	65.6693	0.63842	65.6926	0.76967
	57.8275	1.49732	57.8625	1.35595	57.8925	1.26037	57.9175	1.26764	57.9708	1.18049	57.9975	1.02028	57.8275	0.93055	57.8625	0.83053	57.8925	0.76505					65.817	1.31123	65.8522	1.22841	65.8739	1.01699	65.8973	1.02763	65.9206	0.96972	65.9674	0.83518	66.0141	0.83047	66.0375	0.76227	66.0608	0.63822	66.0842	0.76904
	58.1492	1.49649	58.1842	1.35855	58.2142	1.26306	58.2392	1.26829	58.2975	1.1827	58.3275	1.02174	58.1492	0.93106	58.1842	0.83064	58.2142	0.7647					66.2077	1.31279	66.2428	1.22877	66.2645	1.01631	66.2878	1.02745	66.3112	0.9695	66.3579	0.83528	66.4047	0.82976	66.428	0.76086	66.4514	0.63779	66.4746	0.76803
	58.4792	1.49482	58.5092	1.35512	58.5358	1.26094	58.5625	1.26549	58.6142	1.18186	58.6408	1.02204	58.4792	0.92999	58.5092	0.82928	58.5358	0.76455					66.5983	1.31384	66.6316	1.22839	66.6533	1.01648	66.6767	1.02741	66.7001	0.96923	66.7468	0.83461	66.7935	0.82949	66.8169	0.76028	66.8403	0.63842	66.8637	0.76722
	58.7942	1.49957	58.8292	1.35655	58.8575	1.26082	58.8908	1.26625	58.9525	1.18146	58.9825	1.02072	58.7942	0.92941	58.8292	0.82801	58.8575	0.76417					66.9872	1.31384	67.0222	1.22989	67.0441	1.01637	67.0656	1.02689	67.089	0.96782	67.1357	0.83484	67.1824	0.82885	67.2058	0.76055	67.2292	0.63802	67.2525	0.76703
	59.1342	1.49932	59.1692	1.35615	59.1992	1.26099	59.2258	1.26916	59.2875	1.1817	59.3175	1.01917	59.1342	0.92984	59.1692	0.82682	59.1992	0.7623					67.3761	1.31538	67.4111	1.2282	67.4328	1.0159	67.4562	1.02806	67.4795	0.96778	67.5263	0.83463	67.573	0.83038	67.5964	0.75974	67.6197	0.63766	67.6431	0.76623
	59.4825	1.49734	59.5175	1.35615	59.5475	1.26058	59.5725	1.26955	59.6342	1.17979	59.6675	1.02148	59.4825	0.92814	59.5175	0.82881	59.5475	0.76222					67.7666	1.31375	67.8	1.22873	67.8217	1.01555	67.8451	1.02784	67.8684	0.9688	67.9152	0.83452	67.9619	0.83148	67.9853	0.75942	68.0086	0.63775	68.032	0.76516
	59.8242	1.49703	59.8525	1.35527	59.8792	1.2608	59.9058	1.26707	59.9625	1.18089	59.9925	1.01867	59.8242	0.92807	59.8525	0.82699	59.8792	0.76193					68.1555	1.31329	68.1906	1.2278	68.2123	1.01583	68.234	1.02824	68.2573	0.96789	68.3041	0.83374	68.3508	0.83061	68.3742	0.75832	68.3975	0.63714	68.4192	0.76455
	60.1542	1.50012	60.1892	1.35849	60.2192	1.26151	60.2458	1.27004	60.2975	1.1808	60.3292	1.02139	60.1542	0.92818	60.1892	0.82756	60.2192	0.76036					68.5427	1.31271	68.5761	1.23037	68.5978	1.01622	68.6212	1.02673	68.6445	0.9678	68.6913	0.8341	68.738	0.82925	68.7614	0.75848	68.7847	0.63717	68.8081	0.76341
	60.4892	1.49644	60.5208	1.3546	60.5558	1.26346	60.5858	1.27025	60.6375	1.18214	60.6642	1.0198	60.4892	0.92639	60.5208	0.82592	60.5558	0.76069					68.9316	1.31496	68.9667	1.22956	68.9884	1.01639	69.0117	1.02701	69.0351	0.96856	69.0818	0.83421	69.1286	0.83034	69.1519	0.75899	69.1753	0.63662	69.1987	0.76242
	60.8242	1.49512	60.8608	1.35461	60.8892	1.26137	60.9225	1.26753	60.9792	1.17883	61.0042	1.01932	60.8242	0.92584	60.8608	0.82699	60.8892	0.75956					69.3224	1.31685	69.3557	1.22976	69.3774	1.0151	69.4008	1.02792	69.4242	0.9672	69.4709	0.83416	69.5176	0.82952	69.541	0.75807	69.5644	0.63562	69.5861	0.76223
	61.1608	1.49859	61.1858	1.35385	61.2192	1.26161	61.2492	1.26639	61.3092	1.18015	61.3358	1.01758	61.1608	0.92514	61.1858	0.82477	61.2192	0.76131					69.7094	1.31269	69.7429	1.22879	69.7648	1.0139	69.788	1.02651	69.8114	0.96797	69.8581	0.83424	69.9048	0.82964	69.9282	0.7589	69.9516	0.63562	69.9748	0.76103
	61.4975	1.49789	61.5275	1.3574	61.5592	1.25954	61.5875	1.26877	61.6508	1.18043	61.6758	1.01762	61.4975	0.9277	61.5275	0.82676	61.5592	0.76043					70.0983	1.31558	70.1335	1.22809	70.1552	1.01491	70.1786	1.02641	70.2019	0.96676	70.2487	0.83418	70.2954	0.82985	70.3188	0.75995	70.3422	0.63567	70.3655	0.75992
	61.8375	1.50073	61.8725	1.35456	61.9025	1.26162	61.9342	1.26974	61.9975	1.18131	62.0242	1.01766	61.8375	0.92564	61.8725	0.82501	61.9025	0.75947					70.489	1.31306	70.5241	1.22821	70.5458	1.01445	70.5691	1.02669	70.5925	0.9665	70.6393	0.83354	70.686	0.8306	70.7093	0.75838	70.7327	0.63565	70.7561	0.75911
	62.1858	1.5005	62.2208	1.35581	62.2508	1.26036	62.2825	1.26649	62.3392	1.17973	62.3642	1.01719	62.1858	0.92606	62.2208	0.82519	62.2508	0.7577					70.8796	1.31473	70.913	1.22999	70.9347	1.01527	70.958	1.02708	70.9814	0.9647	71.0281	0.83429	71.0749	0.8295	71.0982	0.75745	71.1216	0.63502	71.145	0.75878
	62.5158	1.49762	62.5525	1.35482	62.5808	1.26017	62.6142	1.26724	62.6742	1.1825	62.7042	1.01768	62.5158	0.92553	62.5525	0.82399	62.5808	0.75744					71.2685	1.31589	71.3035	1.22903	71.3252	1.01448	71.3486	1.02698	71.372	0.96427	71.4187	0.83451	71.4654	0.82934	71.4888	0.75799	71.5122	0.63555	71.5355	0.75758
	62.8642	1.49866	62.9008	1.35671	62.9292	1.26064	62.9625	1.26724	63.0225	1.18188	63.0508	1.01802	62.8642	0.92462	62.9008	0.8231	62.9292	0.75877					71.6589	1.31672	71.6924	1.22787	71.7141	1.01546	71.7375	1.02692	71.7609	0.96473	71.8076	0.83347	71.8543	0.83005	71.8777	0.75693	71.9011	0.63469	71.9244	0.75792
	63.2125	1.50109	63.2475	1.3521	63.2775	1.26262	63.3092	1.26635	63.3792	1.17944	63.4092	1.01806	63.2125	0.92597	63.2475	0.82166	63.2775	0.75646					72.048	1.31757	72.0813	1.2293	72.103	1.01489	72.1247	1.02637	72.1481	0.96418	72.1948	0.83357	72.2416	0.82916	72.2649	0.75814	72.2883	0.63342	72.3117	0.75684
	63.5608	1.50186	63.5975	1.35448	63.6258	1.26185	63.6525	1.26443	63.7058	1.17934	63.7308	1.01624	63.5608	0.92375	63.5975	0.82304	63.6258	0.75789					72.436	1.3179	72.4702	1.22911	72.4919	1.01508	72.5153	1.02653	72.5386	0.96491	72.5854	0.8337	72.6304	0.82948	72.6538	0.75794	72.6772	0.63392	72.7005	0.75697
	63.8942	1.49623	63.9275	1.35504	63.9558	1.26116	63.9892	1.26668	64.0508	1.17775	64.0858	1.01681	63.8942	0.92293	63.9275	0.82204	63.9558	0.75654					72.8241	1.31832	72.8574	1.22949	72.8791	1.01691	72.9025	1.02809	72.9259	0.96319	72.9726	0.83381	73.0193	0.82977	73.0427	0.7575	73.0661	0.63352	73.0894	0.75745
	64.2408	1.49815	64.2708	1.3555	64.2975	1.26171	64.3225	1.26625	64.3758	1.18008	64.4008	1.01638	64.2408	0.92433	64.2708	0.81984	64.2975	0.75647					73.2145	1.32047	73.248	1.23003	73.2699	1.01549	73.2931	1.02677	73.3164	0.96286	73.3632	0.83399	73.4099	0.82862	73.4333	0.75699	73.4566	0.63331	73.48	0.75624
	64.5642	1.50248	64.5942	1.35608	64.6192	1.26029	64.6458	1.26673	64.7058	1.17992	64.7325	1.0167	64.5642	0.92412	64.5942	0.82142	64.6192	0.75655					73.6034	1.31925	73.6386	1.22964	73.6603	1.01556	73.6836	1.0258	73.707	0.96286	73.7537	0.83429	73.8005	0.82857	73.8238	0.75721	73.8472	0.63366	73.8706	0.75586
	64.8942	1.50474	64.9292	1.35397	64.9642	1.25763	64.9942	1.26923	65.0458	1.18064	65.0725	1.01554	64.8942	0.92369	64.9292	0.82119	64.9642	0.75403					73.9941	1.31994	74.0275	1.22881	74.0491	1.01448	74.0725	1.02707	74.0959	0.96198	74.1426	0.83345	74.1894	0.829	74.2127	0.75688	74.2361	0.63284	74.2595	0.75515
	65.2342	1.49787	65.2642	1.35332	65.2892	1.2599	65.3225	1.26867	65.3775	1.1779	65.4042	1.01737	65.2342	0.9232	65.2642	0.82004	65.2892	0.75531					74.3828	1.3184	74.418	1.22867	74.4397	1.01398	74.4631	1.02581	74.4864	0.96298	74.5332	0.83419	74.5799	0.82967	74.6033	0.75692	74.6266	0.63219	74.65	0.75498
	65.5575	1.50124	65.5875	1.35456	65.6142	1.26081	65.6392	1.26573	65.6925	1.1819	65.7225	1.01787	65.5575	0.92141	65.5875	0.82041	65.6142	0.75436					74.7735	1.31727	74.8086	1.229	74.8303	1.01237	74.8536	1.02667	74.877	0.96233	74.9237	0.83454	74.9705	0.8288	74.9938	0.75642	75.0172	0.63121	75.0406	0.75415
	65.8825	1.49909	65.9142	1.35549	65.9442	1.26167	65.9758	1.26533	66.0408	1.17883	66.0725	1.01651	65.8825	0.92073	65.9142	0.82013	65.9442	0.75437					75.1639	1.31772	75.1975	1.2274	75.2192	1.01272	75.2425	1.02484	75.2659	0.96221	75.3126	0.83358	75.3594	0.82967	75.3827	0.75643	75.4061	0.63151	75.4295	0.7539
	66.2275	1.50364	66.2575	1.3573	66.2842	1.26097	66.3158	1.26682	66.3775	1.18062	66.4058	1.01559	66.2275	0.92012	66.2575	0.82003	66.2842	0.75374					75.553	1.31886	75.5864	1.22817	75.6081	1.01269	75.6298	1.02585	75.6531	0.96301	75.6998	0.83427	75.7466	0.82906	75.77	0.7564	75.7933	0.6314	75.8167	0.75399
	66.5592	1.5043	66.5942	1.35361	66.6292	1.25868	66.6592	1.26541	66.7175	1.17923	66.7508	1.01446	66.5592	0.9212	66.5942	0.81926	66.6292	0.75403					75.9411	1.32103	75.9753	1.22903	75.9969	1.01398	76.0203	1.0262	76.0437	0.96328	76.0904	0.83357	76.1355	0.82858	76.1588	0.75606	76.1822	0.63064	76.2056	0.75387
	66.9158	1.49885	66.9508	1.35375	66.9875	1.26136	67.0208	1.26689	67.0842	1.18065	67.1125	1.01522	66.9158	0.9216	66.9508	0.81859	66.9875	0.75254					76.3291	1.32125	76.3625	1.22773	76.3842	1.0131	76.4075	1.02659	76.4309	0.96286	76.4776	0.83399	76.5244	0.82881	76.5478	0.75582	76.5711	0.63032	76.5945	0.75303
	67.2658	1.50674	67.2992	1.35347	67.3292	1.26013	67.3625	1.26647	67.4175	1.17802	67.4442	1.01386	67.2658	0.91962	67.2992	0.81772	67.3292	0.7538					76.718	1.32071	76.7531	1.22792	76.7747	1.01328	76.7981	1.02702	76.8215	0.96302	76.8682	0.83322	76.9149	0.82992	76.9383	0.75629	76.9617	0.62951	76.985	0.75252
	67.5958	1.50378	67.6325	1.35427	67.6608	1.25953	67.6875	1.26523	67.7408	1.17888	67.7675	1.01303	67.5958	0.91919	67.6325	0.81615	67.6608	0.75181					77.1084	1.32323	77.1436	1.22808	77.1653	1.0151	77.1887	1.02618	77.212	0.96289	77.2588	0.83362	77.3038	0.82965	77.3272	0.75709	77.3506	0.62831	77.3739	0.7538
	67.9192	1.50367	67.9492	1.35451	67.9758	1.25922	68.0025	1.2671	68.0675	1.17852	68.0975	1.01286	67.9192	0.921	67.9492	0.81776	67.9758	0.75194					77.4975	1.3211	77.5308	1.22994	77.5525	1.01513	77.5759	1.02665	77.5993	0.96244	77.646	0.83406	77.6927	0.82866	77.7161	0.7565	77.7395	0.62875	77.7628	0.75275
	68.2592	1.50258	68.2942	1.35426	68.3242	1.2596	68.3558	1.26466	68.4175	1.17922	68.4475	1.01304	68.2592	0.91936	68.2942	0.81777	68.3242	0.75024					77.8863	1.32215	77.9214	1.22726	77.9432	1.01543	77.9664	1.02543	77.9898	0.96416	78.0366	0.83311	78.0833	0.82917	78.1067	0.75659	78.13	0.62811	78.1534	0.75282
	68.5992	1.50601	68.6292	1.35601	68.6608	1.25903	68.6892	1.26713	68.7492	1.17696	68.7758	1.01332	68.5992	0.91835	68.6292	0.8178	68.6608	0.7502					78.2768	1.32292	78.3119	1.22876	78.3336	1.01612	78.357	1.02559	78.3804	0.96271	78.4271	0.83374	78.4738	0.82909	78.4972	0.756	78.5206	0.628	78.5439	0.75375
	68.9392	1.504	68.9692	1.35535	68.9958	1.257	69.0225	1.26589	69.0742	1.17884	69.1008	1.01435	68.9392	0.91881	68.9692	0.81759	68.9958	0.74887					78.6673	1.32298	78.7008	1.23001	78.7225	1.01683	78.7459	1.02694	78.7693	0.96242	78.816	0.83334	78.8627	0.82815	78.8861	0.75663	78.9095	0.6279	78.9328	0.75297
	69.2625	1.50589	69.2958	1.35206	69.3325	1.26183	69.3608	1.26515	69.4275	1.17771	69.4575	1.01183	69.2625	0.91923	69.2958	0.81503	69.3325	0.74874					79.0564	1.32251	79.0914	1.22873	79.1131	1.01593	79.1348	1.02691	79.1582	0.96292	79.2049	0.83346	79.2517	0.82902	79.275	0.75566	79.2984	0.62751	79.3217	0.75276
	69.6192	1.50624	69.6492	1.35452	69.6792	1.26421	69.7158	1.2664	69.7758	1.17863	69.8058	1.01415	69.6192	0.91777	69.6492	0.81518	69.6792	0.74916					79.4461	1.32028	79.4803	1.2302	79.502	1.01679	79.5254	1.02672	79.5487	0.96296	79.5955	0.83366	79.6422	0.82889	79.6656	0.75577	79.6889	0.62739	79.7123	0.75187
	69.9592	1.50389	69.9875	1.35044	70.0192	1.26107	70.0558	1.26653	70.1108	1.17638	70.1425	1.01327	69.9592	0.91536	69.9875	0.8128	70.0192	0.75012					79.8358	1.32169	79.8709	1.23125	79.8925	1.01672	79.9159	1.02685	79.9393	0.96377	79.986	0.83319	80.0328	0.82852	80.0561	0.75527	80.0795	0.62668	80.1029	0.75192
	70.2975	1.50703	70.3342	1.35107	70.3608	1.25925	70.3892	1.26689	70.4425	1.17851	70.4725	1.01142	70.2975	0.91735	70.3342	0.81451	70.3608	0.74762					80.2264	1.32335	80.2614	1.22863	80.2831	1.01546	80.3065	1.02575	80.3298	0.96304	80.3766	0.83383	80.4233	0.82931	80.4467	0.75558	80.4701	0.62658	80.4934	0.7523
	70.6375	1.5029	70.6675	1.34996	70.6992	1.26281	70.7292	1.26772	70.7808	1.17763	70.8075	1.01389	70.6375	0.91688	70.6675	0.81315	70.6992	0.74698					80.6169	1.32278	80.652	1.22955	80.6737	1.0143	80.697	1.02577	80.7204	0.96236	80.7671	0.83436	80.8122	0.82887	80.8356	0.75541	80.8588	0.62569	80.8823	0.75177
	70.9692	1.50982	70.9975	1.351	71.0308	1.25861	71.0608	1.26558	71.1225	1.17615	71.1475	1.01069	70.9692	0.9176	70.9975	0.81342	71.0308	0.74694					81.0057	1.32311	81.0392	1.22804	81.0609	1.01504	81.0843	1.02655	81.1076	0.96235	81.1544	0.83333	81.2011	0.82884	81.2245	0.75479	81.2478	0.62579	81.2712	0.75131
	71.3108	1.50754	71.3442	1.35277	71.3742	1.26186	71.4008	1.26715	71.4542	1.17722	71.4792	1.01367	71.3108	0.91562	71.3442	0.81288	71.3742	0.7466					81.3947	1.32111	81.4298	1.22774	81.4515	1.01456	81.4732	1.02676	81.4965	0.96171	81.5431	0.83403	81.59	0.82843	81.6134	0.75565	81.6367	0.62594	81.6599	0.75166
	71.6325	1.50745	71.6625	1.35323	71.6892	1.25861	71.7208	1.26802	71.7758	1.17935	71.8025	1.01315	71.6325	0.91724	71.6625	0.81291	71.6892	0.74648					81.7835	1.32097	81.8187	1.23017	81.8404	1.01589	81.8637	1.02541	81.8871	0.96231	81.9338	0.83304	81.9805	0.82838	82.0039	0.75544	82.0271	0.62586	82.0507	0.75149
	71.9575	1.50693	71.9908	1.35178	72.0192	1.25993	72.0525	1.26657	72.1092	1.17701	72.1342	1.01095	71.9575	0.91503	71.9908	0.81496	72.0192	0.74693					82.174	1.32214	82.2075	1.22792	82.2292	1.01715	82.2526	1.02844	82.276	0.96272	82.3227	0.83358	82.3695	0.829	82.3928	0.75482	82.4162	0.6251	82.4395	0.75113
	72.2875	1.50418	72.3175	1.35174	72.3475	1.25919	72.3775	1.26408	72.4358	1.17581	72.4658	1.01058	72.2875	0.91406	72.3175	0.81292	72.3475	0.74603					82.5631	1.32277	82.5981	1.22909	82.6198	1.01615	82.6415	1.02601	82.6649	0.9638	82.7114	0.83368	82.7583	0.82908	82.7817	0.75504	82.8051	0.62587	82.8283	0.75109
	72.6275	1.50569	72.6625	1.35336	72.6908	1.25912	72.7175	1.26627	72.7792	1.17562	72.8108	1.01153	72.6275	0.91459	72.6625	0.81168	72.6908	0.74662					82.9518	1.3208	82.987	1.22926	83.0087	1.01561	83.0321	1.02744	83.0554	0.96317	83.1022	0.83309	83.1489	0.82888	83.1723	0.75488	83.1955	0.62433	83.219	0.75121
	72.9658	1.50926	73.0025	1.35491	73.0308	1.25708	73.0575	1.26524	73.1242	1.1792	73.1542	1.01092	72.9658	0.91369	73.0025	0.81224	73.0308	0.74361					83.3442	1.32477	83.3791	1.22981	83.4009	1.01568	83.4243	1.02868	83.4477	0.96141	83.4944	0.83307	83.5411	0.82824	83.5645	0.7539	83.5877	0.62478	83.6096	0.75053
	73.3058	1.50764	73.3408	1.35301	73.3758	1.25867	73.4108	1.26716	73.4675	1.17431	73.4942	1.01018	73.3058	0.91471	73.3408	0.80936	73.3758	0.74508					83.7331	1.32374	83.7665	1.22805	83.7882	1.01616	83.8098	1.02575	83.8332	0.96297	83.8799	0.83367	83.9267	0.82827	83.9501	0.75475	83.9734	0.62467	83.9968	0.7506
	73.6458	1.50587	73.6758	1.35307	73.7025	1.2586	73.7275	1.26637	73.7875	1.17539	73.8158	1.00803	73.6458	0.91392	73.6758	0.81067	73.7025	0.74408					84.1201	1.3253	84.1537	1.22779	84.1754	1.01547	84.1988	1.02701	84.2221	0.96383	84.2688	0.83269	84.3156	0.82878	84.3388	0.75494	84.3623	0.6238	84.3857	0.75125
	73.9692	1.51116	74.0042	1.35313	74.0325	1.25915	74.0592	1.2646	74.1192	1.17737	74.1525	1.00839	73.9692	0.91364	74.0042	0.81028	74.0325	0.7437					84.5092	1.32472	84.5442	1.23019	84.5659	1.01582	84.5891	1.0261	84.6127	0.96333	84.6594	0.83345	84.7061	0.82855	84.7295	0.75403	84.7529	0.6239	84.7762	0.75153
	74.3092	1.50649	74.3442	1.35161	74.3725	1.25803	74.4058	1.26573	74.4708	1.17615	74.4958	1.01063	74.3092	0.91234	74.3442	0.80816	74.3725	0.74371					84.8998	1.32701	84.9331	1.22989	84.9548	1.01504	84.9782	1.02581	85.0016	0.96202	85.0483	0.83337	85.0934	0.82823	85.1167	0.75486	85.1401	0.62382	85.1618	0.75021
	74.6475	1.50971	74.6842	1.35032	74.7125	1.2586	74.7392	1.26599	74.7925	1.17492	74.8175	1.00944	74.6475	0.91152	74.6842	0.81004	74.7125	0.74224					85.2853	1.32498	85.3187	1.23152	85.3404	1.01546	85.3621	1.02736	85.3855	0.96207	85.4322	0.83266	85.4789	0.82868	85.5023	0.75331	85.5256	0.62365	85.549	0.7506
	74.9708	1.5084	75.0058	1.35078	75.0358	1.25633	75.0608	1.26471	75.1142	1.1754	75.1458	1.01051	74.9708	0.91175	75.0058	0.80884	75.0358	0.74243					85.6724	1.32438	85.7059	1.22874	85.7276	1.01523	85.7493	1.02537	85.7727	0.96318	85.8192	0.83209	85.8661	0.82769	85.8895	0.75512	85.9129	0.62339	85.9362	0.74998
	75.3042	1.50885	75.3308	1.35213	75.3575	1.25989	75.3842	1.26358	75.4458	1.1771	75.4775	1.00862	75.3042	0.91188	75.3308	0.80933	75.3575	0.74202					86.0596	1.32978	86.0948	1.2292	86.1165	1.01531	86.1399	1.02701	86.1632	0.9631	86.2098	0.83226	86.2567	0.82847	86.2801	0.75482	86.3034	0.62298	86.3268	0.7501
	75.6325	1.50683	75.6625	1.3531	75.6892	1.26016	75.7142	1.26585	75.7692	1.17642	75.7942	1.00735	75.6325	0.91154	75.6625	0.81005	75.6892	0.74045					86.4502	1.32858	86.4854	1.22913	86.5071	1.01643	86.5304	1.02526	86.5538	0.96282	86.6004	0.83285	86.6473	0.82745	86.6706	0.75444	86.694	0.62307	86.7174	0.74937
	75.9475	1.51098	75.9825	1.35147	76.0125	1.25949	76.0392	1.26372	76.0908	1.17446	76.1175	1.0086	75.9475	0.91175	75.9825	0.80749	76.0125	0.7402					86.8407	1.32808	86.8759	1.22801	86.8976	1.0154	86.921	1.02616	86.9444	0.96239	86.9911	0.83282	87.0378	0.82755	87.0612	0.75403	87.0844	0.62271	87.1063	0.74965
	76.2692	1.51344	76.3058	1.35286	76.3358	1.25804	76.3608	1.26387	76.4142	1.1762	76.4442	1.00771	76.2692	0.91183	76.3058	0.80717	76.3358	0.74017					87.2296	1.32781	87.2648	1.23153	87.2865	1.01703	87.3099	1.02605	87.3333	0.96195	87.38	0.83294	87.4267	0.82854	87.4501	0.75338	87.4735	0.62198	87.4968	0.75003
	76.6008	1.50814	76.6308	1.35333	76.6558	1.26024	76.6892	1.26504	76.7508	1.17514	76.7792	1.00731	76.6008	0.91058	76.6308	0.80741	76.6558	0.73984					87.6204	1.32918	87.6554	1.23167	87.6771	1.01642	87.6988	1.0275	87.7221	0.96134	87.7687	0.83186	87.8156	0.82858	87.839	0.75295	87.8624	0.62187	87.8855	0.749
	76.9325	1.50952	76.9625	1.35208	76.9892	1.25814	77.0192	1.26323	77.0758	1.17444	77.1075	1.00775	76.9325	0.90929	76.9625	0.80645	76.9892	0.73996					88.0092	1.32761	88.0443	1.22973	88.066	1.0169	88.0877	1.02655	88.111	0.96319	88.1578	0.83264	88.2045	0.82939	88.2279	0.75401	88.2512	0.62194	88.2746	0.74897
	77.2642	1.51388	77.2992	1.35244	77.3342	1.25765	77.3642	1.26454	77.4225	1.17781	77.4508	1.00844	77.2642	0.91167	77.2992	0.80777	77.3342	0.73956					88.399	1.32792	88.4332	1.2285	88.4549	1.01555	88.4782	1.02664	88.5016	0.96263	88.5483	0.83149	88.5951	0.82869	88.6184	0.75369	88.6418	0.62178	88.6652	0.7483
	77.6142	1.51354	77.6475	1.35073	77.6758	1.25946	77.7092	1.26613	77.7658	1.17413	77.7908	1.00828	77.6142	0.90907	77.6475	0.80568	77.6758	0.73822					88.7887	1.32686	88.8237	1.23028	88.8454	1.01531	88.8688	1.02629	88.8922	0.96322	88.9389	0.83197	88.9856	0.82902	89.009	0.75287	89.0324	0.62138	89.0558	0.74829
	77.9525	1.50905	77.9825	1.3491	78.0142	1.26017	78.0492	1.26619	78.1042	1.17235	78.1308	1.00699	77.9525	0.9096	77.9825	0.80565	78.0142	0.73915					89.1793	1.32866	89.2143	1.22957	89.236	1.01529	89.2593	1.02576	89.2827	0.96208	89.3296	0.83133	89.3764	0.82843	89.3997	0.75319	89.4231	0.62116	89.4465	0.74777
	78.2842	1.51135	78.3125	1.35094	78.3392	1.25517	78.3658	1.26514	78.4242	1.1751	78.4525	1.00708	78.2842	0.91012	78.3125	0.80451	78.3392	0.73775					89.57	1.32725	89.6048	1.23085	89.6267	1.016	89.6501	1.02711	89.6735	0.96328	89.7202	0.83271	89.7669	0.82949	89.7903	0.7532	89.8136	0.62138	89.837	0.74803
	78.6142	1.50962	78.6442	1.35219	78.6709	1.25952	78.7025	1.26603	78.7575	1.17469	78.7908	1.00757	78.6142	0.90935	78.6442	0.80467	78.6709	0.7369					89.9605	1.32945	89.9956	1.22963	90.0174	1.01576	90.039	1.02685	90.0624	0.96234	90.1091	0.83202	90.1556	0.82847	90.1792	0.75278	90.2025	0.62146	90.2259	0.74727
	78.9458	1.51082	78.9742	1.35145	79.0008	1.25766	79.0275	1.26482	79.0892	1.17468	79.1158	1.00792	78.9458	0.90884	78.9742	0.80478	79.0008	0.73679
	79.2708	1.50818	79.3042	1.35011	79.3325	1.25464	79.3592	1.26529	79.4175	1.174	79.4475	1.00741	79.2708	0.90732	79.3042	0.80408	79.3325	0.73652
	79.6092	1.51522	79.6375	1.34941	79.6709	1.25787	79.7008	1.2655	79.7525	1.17348	79.7792	1.00647	79.6092	0.90766	79.6375	0.80301	79.6709	0.73604
	79.9425	1.51356	79.9758	1.35018	80.0058	1.25983	80.0308	1.2657	80.0842	1.17304	80.1108	1.00583	79.9425	0.90727	79.9758	0.80309	80.0058	0.73599
	80.2625	1.51091	80.2925	1.35077	80.3192	1.25632	80.3458	1.26699	80.4125	1.17188	80.4425	1.00518	80.2625	0.90662	80.2925	0.80304	80.3192	0.73609
	80.5958	1.51181	80.6308	1.35161	80.6608	1.25644	80.6908	1.26263	80.7558	1.17347	80.7825	1.00499	80.5958	0.90704	80.6308	0.80287	80.6608	0.73588
	80.9358	1.51279	80.9708	1.34927	81.0008	1.25822	81.0275	1.2642	81.0875	1.17341	81.1142	1.00581	80.9358	0.90577	80.9708	0.80301	81.0008	0.73415
	81.2758	1.51422	81.3058	1.3496	81.3358	1.2585	81.3658	1.26562	81.4242	1.17262	81.4542	1.0048	81.2758	0.90592	81.3058	0.80342	81.3358	0.73439
	81.6075	1.51313	81.6358	1.34649	81.6625	1.2563	81.6942	1.26363	81.7492	1.17766	81.7825	1.00467	81.6075	0.90658	81.6358	0.80351	81.6625	0.73322
	81.9375	1.5111	81.9675	1.34836	81.9942	1.25669	82.0258	1.26181	82.0825	1.17397	82.1075	1.00321	81.9375	0.90523	81.9675	0.80119	81.9942	0.73307
	82.2708	1.51266	82.2992	1.3525	82.3258	1.25731	82.3525	1.26499	82.4192	1.17317	82.4492	1.00372	82.2708	0.90423	82.2992	0.80294	82.3258	0.7326
	82.6025	1.51564	82.6358	1.34939	82.6709	1.25671	82.7008	1.26529	82.7525	1.17346	82.7792	1.0052	82.6025	0.90485	82.6358	0.79917	82.6709	0.73391
	82.9342	1.51449	82.9675	1.34755	82.9975	1.25636	83.0242	1.26459	83.0758	1.17223	83.1025	1.0058	82.9342	0.90512	82.9675	0.79938	82.9975	0.7324
	83.2575	1.5134	83.2908	1.34845	83.3192	1.25709	83.3442	1.26243	83.4125	1.17385	83.4408	1.00406	83.2575	0.90523	83.2908	0.80164	83.3192	0.73189
	83.5942	1.51397	83.6242	1.35068	83.6508	1.25866	83.6825	1.26339	83.7392	1.17394	83.7692	1.00345	83.5942	0.90493	83.6242	0.79903	83.6508	0.73242
	83.9342	1.51626	83.9642	1.34874	83.9908	1.25667	84.0158	1.26236	84.0758	1.17627	84.1042	1.00392	83.9342	0.90373	83.9642	0.79866	83.9908	0.73
	84.2675	1.51207	84.3008	1.34761	84.3292	1.25871	84.3558	1.26463	84.4092	1.17263	84.4358	1.00375	84.2675	0.90346	84.3008	0.79813	84.3292	0.73084
	84.5875	1.51517	84.6175	1.3487	84.6442	1.25592	84.6692	1.26363	84.7225	1.17222	84.7492	1.00351	84.5875	0.90319	84.6175	0.79615	84.6442	0.73176
	84.9008	1.51637	84.9308	1.3446	84.9575	1.25878	84.9892	1.264	85.0542	1.1733	85.0808	1.00328	84.9008	0.90123	84.9308	0.79739	84.9575	0.72948
	85.2408	1.51631	85.2708	1.34815	85.2975	1.25675	85.3292	1.26655	85.3858	1.17421	85.4125	1.00395	85.2408	0.90155	85.2708	0.79894	85.2975	0.73052
	85.5642	1.518	85.5925	1.34808	85.6258	1.25597	85.6558	1.26408	85.7075	1.17292	85.7342	1.00287	85.5642	0.90239	85.5925	0.79687	85.6258	0.72931
	85.8942	1.51367	85.9242	1.34742	85.9508	1.25701	85.9825	1.26364	86.0475	1.17222	86.0742	1.00518	85.8942	0.90122	85.9242	0.79594	85.9508	0.72781
	86.2275	1.51718	86.2625	1.34638	86.2908	1.25841	86.3225	1.26351	86.3858	1.17252	86.4142	1.00218	86.2275	0.90211	86.2625	0.79562	86.2908	0.72996
	86.5675	1.51762	86.6025	1.34685	86.6308	1.25747	86.6625	1.26063	86.7242	1.17074	86.7592	1.00144	86.5675	0.89995	86.6025	0.79572	86.6308	0.72748
	86.9242	1.51679	86.9542	1.34553	86.9792	1.256	87.0058	1.26261	87.0675	1.17156	87.0925	1.00246	86.9242	0.90095	86.9542	0.79572	86.9792	0.72894
	87.2542	1.51661	87.2842	1.34812	87.3108	1.25752	87.3425	1.26262	87.3992	1.17191	87.4308	1.00095	87.2542	0.90017	87.2842	0.7969	87.3108	0.72735
	87.5875	1.51738	87.6208	1.34695	87.6508	1.25803	87.6775	1.26182	87.7375	1.17054	87.7692	1.00182	87.5875	0.89886	87.6208	0.7947	87.6508	0.72659
	87.9358	1.51716	87.9658	1.34669	87.9908	1.25417	88.0175	1.26271	88.0775	1.17447	88.1042	1.00183	87.9358	0.90028	87.9658	0.79514	87.9908	0.7277
	88.2575	1.51896	88.2875	1.34637	88.3142	1.25567	88.3408	1.26561	88.4025	1.17257	88.4275	1.00237	88.2575	0.89994	88.2875	0.7935	88.3142	0.72506
	88.5808	1.51776	88.6158	1.3485	88.6508	1.25473	88.6808	1.26358	88.7375	1.17166	88.7675	1.00094	88.5808	0.89902	88.6158	0.79403	88.6508	0.72499
	88.9292	1.52135	88.9642	1.34811	88.9925	1.25707	89.0258	1.26561	89.0808	1.17154	89.1125	1.00169	88.9292	0.89778	88.9642	0.7931	88.9925	0.72564
	89.2775	1.51883	89.3075	1.34795	89.3325	1.2568	89.3592	1.26265	89.4175	1.17134	89.4458	1.00239	89.2775	0.89873	89.3075	0.79355	89.3325	0.72485
	89.5992	1.51729	89.6292	1.34791	89.6542	1.25674	89.6825	1.26347	89.7342	1.17104	89.7592	1.00145	89.5992	0.8996	89.6292	0.79272	89.6542	0.72566
	89.9142	1.5148	89.9425	1.34776	89.9692	1.25565	89.9958	1.26479	90.0492	1.17258	90.0742	1.00098	89.9142	0.89874	89.9425	0.79235	89.9692	0.72417
[truncated: 2 more columns]

## Sheet: SI Figure 18
Figure SI 18	raw data to determine the slopes for kcat determination
time[min]	WT_1	time[min]	WT_2	time[min]	WT_3	time[min]	R32A_1	time[min]	R32A_2	time[min]	R32A_3		NM WT	NM R32A		mean	std. dev
0.000833333	1.26681	0.01936	1.31096	0.04105	1.19019	0.06442	1.2944	0.08779	1.24529	0.11115	1.31446		0.04184	0.04081	NM WT	0.03986	0.00757
0.21298	1.26391	0.24635	1.31104	0.26805	1.19027	0.29142	1.29286	0.31478	1.24407	0.33815	1.31592		0.04625	0.03732	NM R32A	0.03925	0.00178
0.44031	1.26591	0.47551	1.30834	0.49721	1.18944	0.52058	1.2905	0.54378	1.24477	0.56733	1.3146		0.0315	0.03962
0.66915	1.26683	0.70417	1.30969	0.72587	1.18834	0.74924	1.29239	0.7726	1.24398	0.79597	1.31229
0.8978	1.26241	0.93117	1.30835	0.95286	1.18898	0.97456	1.29158	0.99793	1.24238	1.0213	1.31441
1.12313	1.26307	1.15649	1.30906	1.17819	1.18596	1.20156	1.28892	1.22492	1.24302	1.24829	1.31292
1.35012	1.26469	1.38515	1.30814	1.40685	1.1867	1.43022	1.28934	1.45358	1.24114	1.47695	1.3099
1.57862	1.26114	1.61215	1.30733	1.63386	1.18689	1.65721	1.29258	1.68058	1.24355	1.70394	1.31228
1.80577	1.26263	1.83914	1.30944	1.86084	1.18631	1.8842	1.28939	1.90757	1.2404	1.93094	1.31159
2.03276	1.26085	2.06613	1.30636	2.08783	1.18627	2.1112	1.28904	2.13456	1.24042	2.15793	1.31057
2.2596	1.26229	2.29312	1.30648	2.31482	1.18758	2.33819	1.29036	2.36156	1.24116	2.38492	1.31124
2.48761	1.26144	2.52179	1.3063	2.54348	1.18505	2.56685	1.28664	2.59022	1.24268	2.61342	1.31127
2.7154	1.264	2.75045	1.30684	2.77215	1.18634	2.79384	1.28882	2.81721	1.23956	2.84058	1.30767
2.94242	1.2625	2.97577	1.30706	2.99747	1.18608	3.02084	1.28741	3.04421	1.23992	3.06757	1.31051
3.16941	1.26117	3.20444	1.30613	3.22613	1.18409	3.2495	1.28935	3.27287	1.23943	3.29624	1.31043
3.39791	1.26283	3.4331	1.30568	3.4548	1.18515	3.47649	1.28696	3.49986	1.23852	3.52323	1.30934
3.62506	1.26311	3.65842	1.30605	3.68012	1.18464	3.70349	1.28746	3.72685	1.23837	3.75022	1.30915
3.85205	1.26262	3.88541	1.30868	3.90711	1.18474	3.92881	1.28711	3.95218	1.24058	3.97554	1.30944
4.07737	1.26354	4.11074	1.30751	4.13244	1.18513	4.15581	1.28781	4.17917	1.23699	4.20254	1.30809
4.30436	1.26014	4.3394	1.30469	4.3611	1.18385	4.38447	1.28648	4.40783	1.2393	4.4312	1.30906
4.53287	1.26201	4.56806	1.30598	4.58976	1.18509	4.61313	1.28773	4.63649	1.23781	4.65986	1.30783
4.76168	1.26301	4.79673	1.3045	4.81842	1.18467	4.84179	1.28627	4.86516	1.23767	4.88852	1.30668
4.99121	1.26053	5.02539	1.30217	5.04709	1.18265	5.07045	1.28421	5.09382	1.23724	5.11702	1.30808
5.21902	1.26187	5.25405	1.30492	5.27575	1.18405	5.29745	1.28422	5.32081	1.23647	5.34418	1.30609
5.44601	1.25974	5.47937	1.30633	5.50107	1.18378	5.52444	1.28471	5.54781	1.23531	5.57117	1.30705
5.673	1.26084	5.70804	1.30278	5.72973	1.18443	5.7531	1.28425	5.77647	1.23492	5.79984	1.30459
5.90151	1.25971	5.9367	1.30112	5.9584	1.18291	5.98009	1.28244	6.00346	1.23521	6.02683	1.30704
6.12865	1.26041	6.16202	1.30292	6.18372	1.18236	6.20709	1.28119	6.23045	1.23522	6.25382	1.30534
6.35564	1.25935	6.38988	1.30288	6.41372	1.18246	6.43692	1.28397	6.46045	1.23515	6.48382	1.30564
6.58566	1.25897	6.62068	1.3013	6.6424	1.18278	6.66575	1.28391	6.68911	1.23529	6.71248	1.30651
6.81431	1.25848	6.84934	1.30265	6.87104	1.18129	6.89441	1.28312	6.91778	1.23269	6.94114	1.30627
9.13351	0.8603	9.16768	0.90919	9.18938	0.73196	9.21274	0.88963	9.23611	0.85984	9.25948	0.90608
9.36129	0.85898	9.39634	0.90702	9.41804	0.72763	9.4414	0.88658	9.46477	0.85927	9.48814	0.9018
9.58998	0.85846	9.625	0.90549	9.6467	0.72515	9.67007	0.88506	9.69344	0.85657	9.7168	0.89822
9.81864	0.85654	9.85304	0.90387	9.87389	0.72291	9.89726	0.8842	9.92062	0.85508	9.94396	0.89736
10.0474	0.85555	10.0825	0.90147	10.1042	0.72178	10.1276	0.88159	10.1509	0.85388	10.1743	0.89629
10.2761	0.85459	10.3112	0.90003	10.3329	0.72044	10.3562	0.88083	10.3796	0.85246	10.403	0.8947
10.5048	0.85212	10.5398	0.89868	10.5615	0.71819	10.5849	0.87992	10.6082	0.8515	10.6316	0.89316
10.7334	0.85186	10.7685	0.89743	10.7902	0.7169	10.8135	0.87779	10.8369	0.84993	10.8603	0.89215
10.9621	0.85091	10.9971	0.89622	11.0189	0.71479	11.0422	0.87711	11.0656	0.84808	11.0889	0.88996
11.1918	0.84849	11.227	0.89483	11.2487	0.71424	11.272	0.87568	11.2954	0.8473	11.3188	0.88916
11.4206	0.84768	11.4556	0.89284	11.4773	0.71231	11.5007	0.87427	11.5241	0.84635	11.5474	0.88717
11.6493	0.8454	11.6826	0.89143	11.7043	0.71094	11.7277	0.87273	11.7511	0.84404	11.7744	0.88596
11.8763	0.84588	11.9113	0.89008	11.933	0.70933	11.9564	0.87191	11.9797	0.84303	12.0031	0.88429
12.1049	0.84318	12.14	0.88828	12.1616	0.70789	12.185	0.86944	12.2084	0.84231	12.2317	0.88388
12.3336	0.8412	12.3669	0.8877	12.3887	0.70596	12.412	0.86894	12.4354	0.8407	12.4588	0.8819
12.5606	0.83845	12.5939	0.88629	12.6156	0.70519	12.639	0.86784	12.6624	0.83921	12.6857	0.88105
12.7876	0.83706	12.8226	0.88427	12.8443	0.70316	12.8677	0.86559	12.891	0.83875	12.9144	0.87879
13.0161	0.83615	13.0489	0.88331	13.0706	0.7015	13.094	0.86355	13.1174	0.83707	13.1407	0.87719
13.2434	0.83483	13.2776	0.88154	13.2993	0.7003	13.3226	0.86272	13.346	0.83564	13.3694	0.87593
13.4712	0.83337	13.5062	0.87988	13.528	0.69836	13.5496	0.86113	13.573	0.83516	13.5964	0.87546
13.6982	0.83214	13.7316	0.87822	13.7533	0.69708	13.7766	0.86024	13.8	0.83361	13.8234	0.87308
13.9252	0.83019	13.9602	0.87702	13.9819	0.69534	14.0053	0.85855	14.0287	0.832	14.052	0.87204
14.1539	0.82939	14.1889	0.87483	14.2106	0.69389	14.234	0.85788	14.2573	0.83064	14.2807	0.87011
14.3825	0.82723	14.4176	0.87288	14.4393	0.69194	14.4626	0.85579	14.486	0.82968	14.5094	0.86912
14.612	0.82632	14.6462	0.87016	14.6679	0.69062	14.6913	0.85436	14.7147	0.82752	14.738	0.8675
14.8399	0.8246	14.8749	0.86484	14.8966	0.68876	14.9183	0.85285	14.9416	0.82698	14.965	0.86668
15.0669	0.82362	15.1002	0.8634	15.1219	0.68827	15.1453	0.85241	15.1686	0.82563	15.192	0.86421
15.2938	0.8216	15.3289	0.86102	15.3506	0.68601	15.3741	0.85063	15.3975	0.82448	15.4208	0.86372
15.5227	0.82133	15.5577	0.85935	15.5794	0.68549	15.6011	0.84904	15.6245	0.82312	15.6478	0.86185
15.7495	0.81893	15.783	0.85732	15.8047	0.68353	15.8281	0.84778	15.8515	0.82181	15.8748	0.86049
15.9766	0.81817	16.01	0.85639	16.0317	0.68213	16.0534	0.8461	16.0768	0.82133	16.1001	0.8589
16.202	0.81723	16.2353	0.85485	16.257	0.68017	16.2804	0.84536	16.3038	0.81924	16.3271	0.8574
16.429	0.81522	16.464	0.85357	16.4857	0.6783	16.5091	0.84354	16.5324	0.81732	16.5558	0.85655
16.6576	0.81399	16.6927	0.85256	16.7144	0.67632	16.7377	0.84234	16.7611	0.81625	16.7845	0.85505
16.8863	0.81198	16.9213	0.85082	16.943	0.67435	16.9664	0.84102	16.9898	0.81568	17.0131	0.85361
17.1158	0.81089	17.15	0.84966	17.1717	0.67279	17.1951	0.83918	17.2184	0.81438	17.2418	0.85236
17.3436	0.80928	17.3787	0.84835	17.4003	0.67159	17.422	0.83833	17.4454	0.81273	17.4688	0.85182
17.5706	0.80877	17.604	0.84601	17.6257	0.67026	17.649	0.83709	17.6724	0.81104	17.6958	0.84943
17.7976	0.80686	17.8326	0.84451	17.8543	0.66813	17.8777	0.83576	17.9011	0.81012	17.9244	0.84773
18.0263	0.8062	18.0613	0.84376	18.083	0.66691	18.1064	0.83456	18.1297	0.80889	18.1529	0.84703
18.2549	0.80471	18.2883	0.84142	18.31	0.66511	18.3334	0.83299	18.3567	0.80718	18.3801	0.84533
18.4819	0.80274	18.517	0.84018	18.5387	0.66372	18.562	0.83063	18.5854	0.80625	18.6088	0.84344
18.7104	0.80086	18.7456	0.83949	18.7673	0.66216	18.789	0.8303	18.8124	0.80491	18.8358	0.84221
18.9374	0.80028	18.9709	0.83769	18.9926	0.66079	19.016	0.82869	19.0394	0.80342	19.0627	0.84142
19.1646	0.79778	19.1979	0.83575	19.2196	0.65897	19.2413	0.82663	19.2647	0.8018	19.2881	0.83973
19.3899	0.79685	19.4249	0.83427	19.4466	0.65709	19.47	0.82583	19.4934	0.8013	19.5167	0.83766
19.6195	0.79549	19.6537	0.83269	19.6754	0.65558	19.6987	0.8245	19.7221	0.79989	19.7455	0.83681
19.8473	0.7945	19.8823	0.832	19.904	0.65415	19.9257	0.82303	19.9491	0.79799	19.9725	0.8344
20.0758	0.79222	20.1093	0.82918	20.131	0.65288	20.1544	0.82073	20.1778	0.797	20.2011	0.83412
20.3028	0.79128	20.3363	0.8283	20.358	0.65125	20.3814	0.82037	20.4047	0.79555	20.4281	0.8324
20.5298	0.79057	20.565	0.82586	20.5868	0.649	20.6101	0.81846	20.6334	0.7942	20.6568	0.83115
20.7586	0.78871	20.792	0.82557	20.8137	0.64789	20.8371	0.81734	20.8604	0.79275	20.8838	0.83017
22.9912	1.01338	23.0254	1.051	23.047	0.88633	23.0704	1.02872	23.0938	0.9924	23.1172	1.04331
23.219	1.01172	23.254	1.04856	23.2757	0.88263	23.2974	1.0257	23.3208	0.99172	23.3441	1.04471
23.4464	1.01274	23.481	1.04874	23.5027	0.88336	23.5261	1.02603	23.5495	0.99245	23.5728	1.04272
23.6755	1.01031	23.7097	1.04773	23.7314	0.88197	23.7547	1.02514	23.7781	0.99174	23.8015	1.03985
23.9033	1.01013	23.9383	1.04799	23.96	0.88013	23.9834	1.02399	24.0068	0.99124	24.0301	1.04048
24.132	1.00778	24.167	1.04567	24.1887	0.87964	24.2121	1.02353	24.2354	0.9889	24.2588	1.04021
24.3615	1.00879	24.3957	1.04447	24.4174	0.87863	24.4407	1.02208	24.4641	0.98924	24.4875	1.04017
24.5893	1.00843	24.6243	1.04414	24.646	0.87932	24.6677	1.02239	24.6911	0.9882	24.7144	1.0374
24.8161	1.00841	24.8497	1.04301	24.8713	0.8767	24.8947	1.02116	24.9181	0.9871	24.9414	1.03793
25.0466	1.00512	25.0802	1.04184	25.1018	0.87558	25.1252	1.01993	25.1487	0.98687	25.1721	1.03623
25.2745	1.00512	25.308	1.04031	25.3297	0.87353	25.353	1.02056	25.3764	0.98581	25.3998	1.03416
25.5016	1.00519	25.5367	1.03892	25.5583	0.87214	25.5817	1.01772	25.6051	0.98478	25.6284	1.03542
25.7303	1.00534	25.7636	1.03783	25.7853	0.8709	25.807	1.01771	25.8304	0.98463	25.8538	1.03438
25.9556	1.00526	25.9906	1.03762	26.0123	0.87188	26.0357	1.01799	26.0591	0.98292	26.0824	1.03203
26.1851	1.00147	26.2193	1.03468	26.241	0.86864	26.2644	1.01708	26.2877	0.98256	26.3111	1.03147
26.4129	1.00212	26.4479	1.03448	26.4696	0.86944	26.4913	1.01468	26.5147	0.98171	26.5381	1.02981
26.6399	1.00043	26.6749	1.03274	26.6966	0.8681	26.72	1.01472	26.7434	0.98137	26.7667	1.03027
26.8694	1.00008	26.9036	1.03269	26.9253	0.86679	26.9487	1.01418	26.972	0.9798	26.9954	1.02952
27.0984	0.99793	27.1334	1.02981	27.1551	0.86496	27.1785	1.01333	27.2017	0.97908	27.2252	1.02925
27.327	0.9989	27.3621	1.03054	27.3838	0.86443	27.4072	1.0119	27.4305	0.97852	27.4539	1.0256
27.5557	0.99634	27.5908	1.02939	27.6125	0.86248	27.6357	1.01142	27.6592	0.97796	27.6826	1.0252
27.7842	0.99616	27.8178	1.02814	27.8394	0.86153	27.8628	1.01104	27.8862	0.97735	27.9095	1.02577
28.0112	0.99494	28.0464	1.02616	28.0681	0.86027	28.0915	1.00977	28.1148	0.97783	28.1382	1.02419
28.24	0.99421	28.2751	1.02578	28.2968	0.85892	28.3201	1.00896	28.3435	0.97637	28.3669	1.02508
28.4687	0.99258	28.5021	1.02436	28.5238	0.85783	28.5455	1.00792	28.5688	0.97486	28.5922	1.02357
28.6939	0.99301	28.7272	1.02304	28.7489	0.85713	28.7723	1.00677	28.7957	0.97501	28.819	1.02162
28.9209	0.99278	28.9542	1.02346	28.9759	0.85669	28.9976	1.00679	29.021	0.9733	29.0444	1.0218
29.1462	0.99077	29.1795	1.02209	29.2012	0.85602	29.2246	1.00576	29.248	0.97175	29.2713	1.02238
29.3739	0.99056	29.4089	1.02066	29.4306	0.85383	29.454	1.00545	29.4773	0.97263	29.5007	1.02159
29.6025	0.99038	29.6375	1.0198	29.6593	0.85293	29.6809	1.00391	29.7043	0.96998	29.7277	1.01932
29.8297	0.98995	29.863	1.01882	29.8847	0.85181	29.9071	1.00377	29.9293	0.97014	29.9526	1.01831
30.0545	0.98742	30.0878	1.01951	30.1096	0.85018	30.1329	1.00192	30.1563	0.96914	30.1796	1.01744
30.2831	0.98714	30.3165	1.01782	30.3382	0.8487	30.3616	1.0017	30.3849	0.96914	30.4083	1.01606
30.51	0.98633	30.5435	1.01724	30.5652	0.84762	30.5869	1.00173	30.6103	0.96847	30.6336	1.01443
30.7355	0.98423	30.7705	1.01472	30.7922	0.84665	30.8156	1.00004	30.8389	0.96818	30.8623	1.01528
30.964	0.98476	30.9992	1.01404	31.0208	0.84628	31.0442	0.99877	31.0676	0.96618	31.091	1.01482
31.1928	0.98363	31.2278	1.01336	31.2495	0.84636	31.2729	0.99854	31.2963	0.96741	31.3196	1.01239
31.4213	0.98308	31.4548	1.01341	31.4765	0.84397	31.4999	0.99826	31.5232	0.96522	31.5466	1.01219
31.6493	0.98229	31.6835	1.01129	31.7052	0.84293	31.7285	0.99773	31.7519	0.96464	31.7751	1.01055
31.8771	0.98117	31.9121	1.01	31.9338	0.84193	31.9555	0.99624	31.9789	0.96314	32.0023	1.0108
32.1041	0.97992	32.1391	1.00881	32.1608	0.84031	32.1842	0.99517	32.2076	0.96362	32.2309	1.01074
32.3336	0.97897	32.3678	1.00859	32.3895	0.83919	32.4128	0.99454	32.4362	0.96289	32.4596	1.00904
32.5613	0.97794	32.5948	1.0072	32.6166	0.838	32.6399	0.99352	32.6632	0.96177	32.6861	1.00804
32.7888	0.97702	32.8221	1.00568

## Sheet: SI Figure 19
SI Figure 19a							SI Figure 19b									SI Figure 19c	raw data to determine the slopes for kcat determination																Figure 19c
		WT		R32A		E381Q		WT	R32A	E381Q
																time [min]	WT1	time [min]	WT2	time [min]	WT3	time [min]	WT4	time [min]	E381Q_1	time [min]	E381Q_2	time [min]	E381Q_3	time [min]	E381Q_4		WT	E381Q		mean	std. dev
													mean	std. dev		0.000833333	1.0746	0.01867	1.24513	0.04036	1.05224	0.06373	1.13122	0.0871	1.06487	0.11047	1.14152	0.13384	1.0657	0.1572	1.16658		0.57685	0.86708	WT	0.5586	0.01861
	0	1979930	0	1979930	0	1979930		0.23357	0.35628	0.34175		E381Q	0.40052	0.06846		0.24216	1.0739	0.27571	1.24482	0.2974	1.05009	0.32077	1.13161	0.34414	1.06365	0.36751	1.14071	0.39087	1.064	0.41424	1.1657		0.5718	1.0598	E381Q	0.94127	0.08845
	0.00833	1982810	0.00833	1975880	0.00833	1983570		0.21775	0.36063	0.47569		WT	0.22252	0.0096		0.49936	1.0732	0.53441	1.24581	0.55611	1.05059	0.57947	1.13066	0.60284	1.06269	0.62621	1.14153	0.64957	1.06584	0.67294	1.16398		0.54717	0.9574
	0.01667	1975100	0.01667	1981100	0.01667	1989680		0.21623	0.31447	0.38414		R32A	0.34379	0.02549		0.75791	1.07447	0.79144	1.24534	0.81314	1.05105	0.83651	1.13029	0.85988	1.06192	0.88309	1.13924	0.90661	1.0637	0.92998	1.16694		0.53857	0.8808
	0.025	1977590	0.025	1975820	0.025	1988040										1.01511	1.07358	1.04848	1.24374	1.07018	1.05005	1.09355	1.12951	1.11708	1.06204	1.14045	1.13938	1.16381	1.06333	1.18718	1.16493
	0.03333	1980250	0.03333	1980240	0.03333	1992640										1.27232	1.07327	1.30735	1.24384	1.32905	1.04881	1.35242	1.12895	1.37578	1.06217	1.39915	1.14102	1.42252	1.06318	1.44589	1.16286
	0.04167	1984130	0.04167	1974990	0.04167	1999880										1.53436	1.07284	1.5694	1.24244	1.59109	1.04957	1.61446	1.12867	1.63783	1.06248	1.6612	1.13857	1.68456	1.06407	1.70793	1.16347
	0.05	1983360	0.05	1981200	0.05	1994710										1.7964	1.07366	1.83144	1.24418	1.85314	1.05004	1.8765	1.12898	1.89987	1.06191	1.92324	1.1382	1.94661	1.06219	1.96998	1.16332
	0.05833	1994850	0.05833	1988250	0.05833	1996480										2.05844	1.07388	2.09348	1.24573	2.11518	1.05003	2.13855	1.12989	2.16192	1.0612	2.18528	1.13731	2.20865	1.06244	2.23035	1.16387
	0.06667	1989730	0.06667	1981000	0.06667	2000360										2.31881	1.07397	2.35386	1.24458	2.37556	1.0508	2.39892	1.12956	2.42229	1.06097	2.44566	1.138	2.46902	1.06184	2.49239	1.16443
	0.075	1989510	0.075	1983700	0.075	2002510										2.58085	1.07306	2.6159	1.24413	2.6376	1.04912	2.6593	1.12904	2.68266	1.06082	2.70603	1.13868	2.7294	1.06209	2.75276	1.16249
	0.08333	1984770	0.08333	1984250	0.08333	2001770										2.84123	1.07211	2.87628	1.24446	2.89797	1.04946	2.92134	1.129	2.94471	1.06119	2.96807	1.13709	2.99144	1.06208	3.01481	1.16205
	0.09167	1996140	0.09167	1985450	0.09167	2003390										3.1033	1.07251	3.13832	1.24426	3.16002	1.04777	3.18338	1.12846	3.20675	1.06168	3.23012	1.1387	3.25349	1.06143	3.27685	1.16149
	0.1	1993070	0.1	1987310	0.1	2007690										3.36534	1.07347	3.39869	1.24356	3.42041	1.05009	3.44376	1.12772	3.46713	1.06224	3.49049	1.13889	3.51386	1.06076	3.53723	1.16286
	0.10833	1989480	0.10833	1979720	0.10833	2018170										3.62571	1.0718	3.66074	1.24302	3.68244	1.04926	3.7058	1.12787	3.72917	1.06306	3.75254	1.13695	3.7759	1.06053	3.79927	1.16115
	0.11667	1988820	0.11667	1983370	0.11667	2008640										3.88775	1.07204	3.92278	1.24222	3.94448	1.04916	3.96785	1.12989	3.99121	1.06217	4.01458	1.13601	4.03795	1.06105	4.06131	1.16222
	0.125	1994960	0.125	1983500	0.125	2025060										4.14979	1.07284	4.18316	1.2443	4.20487	1.04781	4.22822	1.12939	4.25159	1.06135	4.27495	1.13699	4.29832	1.06049	4.32169	1.16185
	0.13333	2001170	0.13333	1983160	0.13333	2021650										4.41017	1.0717	4.4452	1.24524	4.4669	1.04988	4.49027	1.1284	4.51363	1.06176	4.537	1.13726	4.56036	1.06226	4.58373	1.1615
	0.14167	1996280	0.14167	1984100	0.14167	2030070										4.67221	1.07027	4.70724	1.2446	4.72894	1.04805	4.75231	1.12831	4.77567	1.06306	4.79904	1.13827	4.82241	1.06041	4.84577	1.16068
	0.15	2001510	0.15	1979590	0.15	2025300										4.93425	1.07079	4.96762	1.24251	4.98934	1.05054	5.01268	1.12738	5.03605	1.06275	5.05942	1.13741	5.08279	1.05966	5.10615	1.1599
	0.15833	2009030	0.15833	1988100	0.15833	2019890										5.19462	1.07075	5.22966	1.24317	5.25136	1.04834	5.27473	1.12793	5.29809	1.06273	5.32146	1.13613	5.34483	1.05987	5.36819	1.16216
	0.16667	2004800	0.16667	1982080	0.16667	2029020										5.45667	1.0714	5.49171	1.2435	5.5134	1.04817	5.53677	1.12746	5.56014	1.06174	5.58351	1.13655	5.60687	1.06021	5.63024	1.16222
	0.175	2009820	0.175	1989920	0.175	2032880										5.71871	1.07222	5.75208	1.24308	5.77378	1.04863	5.79714	1.12881	5.82051	1.06119	5.84388	1.1358	5.86724	1.06028	5.89061	1.16095
	0.18333	2005980	0.18333	1990460	0.18333	2035060										5.97908	1.07193	6.01412	1.24528	6.03582	1.04828	6.05919	1.12792	6.08255	1.06035	6.10594	1.13642	6.12929	1.0597	6.15099	1.16113
	0.19167	2006960	0.19167	1986520	0.19167	2043740										8.62457	0.87907	8.65895	1.04375	8.68064	0.86272	8.70399	0.93507	8.72736	0.88176	8.75072	0.95804	8.77409	0.87893	8.79746	0.98078
	0.2	2010850	0.2	1987080	0.2	2033070										8.88593	0.87752	8.9193	1.03995	8.941	0.86004	8.96436	0.93198	8.98773	0.87785	9.0111	0.95267	9.03446	0.87477	9.05783	0.97386
	0.20833	2010360	0.20833	1989780	0.20833	2035360										9.14631	0.87473	9.17967	1.03752	9.20137	0.85712	9.22474	0.92919	9.24811	0.8752	9.27147	0.94793	9.29484	0.869	9.31821	0.97
	0.21667	2005340	0.21667	1997720	0.21667	2041070										9.40668	0.87181	9.44172	1.03438	9.46342	0.85448	9.48678	0.92525	9.50998	0.8699	9.53352	0.94228	9.55688	0.8645	9.58025	0.96398
	0.225	2016110	0.225	1984460	0.225	2040560										9.66872	0.86814	9.70376	1.03176	9.72546	0.85023	9.74883	0.92313	9.77219	0.86628	9.79556	0.93759	9.81893	0.85947	9.84062	0.95989
	0.23333	2012460	0.23333	1993200	0.23333	2048240										9.9291	0.86526	9.96414	1.02938	9.98583	0.84702	10.0092	0.92059	10.0326	0.86266	10.0559	0.93181	10.0793	0.854	10.1027	0.95507
	0.24167	2002310	0.24167	1982960	0.24167	2044570										10.1928	0.86263	10.2279	1.027	10.2496	0.84463	10.2729	0.91852	10.2963	0.86061	10.3196	0.92585	10.343	0.84985	10.3664	0.95075
	0.25	2016380	0.25	1994910	0.25	2042220										10.4548	0.86065	10.4899	1.02487	10.5116	0.84267	10.535	0.91606	10.5583	0.85775	10.5817	0.92007	10.6051	0.84499	10.6284	0.94652
	0.25833	2017780	0.25833	1989720	0.25833	2050580										10.7169	0.8576	10.7519	1.02153	10.7736	0.83934	10.797	0.91239	10.8204	0.85311	10.8437	0.91464	10.8671	0.84083	10.8905	0.9419
	0.26667	2018880	0.26667	1994510	0.26667	2060270										10.9788	0.85358	11.014	1.01724	11.0358	0.83531	11.059	0.91059	11.0824	0.84978	11.1058	0.90978	11.1291	0.83523	11.1525	0.93779
	0.275	2018810	0.275	1992730	0.275	2057590										11.241	0.85131	11.2744	1.01361	11.296	0.8332	11.3194	0.90701	11.3428	0.84594	11.3661	0.90386	11.3895	0.83039	11.4127	0.93395
	0.28333	2014900	0.28333	1994640	0.28333	2057640										11.5014	0.84817	11.5364	1.01161	11.5581	0.8302	11.5815	0.90466	11.6048	0.84136	11.6282	0.89877	11.6516	0.82624	11.6749	0.9298
	0.29167	2023170	0.29167	1996030	0.29167	2064360										11.7634	0.84578	11.7984	1.00905	11.8203	0.82799	11.8418	0.90204	11.8652	0.83638	11.8886	0.89345	11.9119	0.82093	11.9353	0.92502
	0.3	2027120	0.3	1989670	0.3	2066790										12.0238	0.84311	12.0588	1.00679	12.0805	0.8247	12.1039	0.89894	12.1273	0.83202	12.1506	0.88839	12.174	0.81756	12.1974	0.92184
	0.30833	2027740	0.30833	1993170	0.30833	2072650										12.2858	0.84048	12.3209	1.00395	12.3426	0.82265	12.3659	0.89593	12.3893	0.82785	12.4127	0.88255	12.436	0.81242	12.4594	0.91579
	0.31667	2024870	0.31667	1997110	0.31667	2070750										12.5477	0.83808	12.5829	0.99908	12.6048	0.81922	12.628	0.89335	12.6513	0.82347	12.6747	0.87779	12.6981	0.8079	12.7214	0.91143
	0.325	2019410	0.325	1989620	0.325	2072500										12.8099	0.83372	12.8449	0.9959	12.8666	0.81671	12.8937	0.89051	12.9184	0.81914	12.9419	0.87262	12.9643	0.80247	12.9887	0.90849
	0.33333	2027570	0.33333	1992530	0.33333	2076180										13.0781	0.83156	13.1117	0.99393	13.1335	0.81348	13.1554	0.88742	13.1775	0.81569	13.201	0.86641	13.2245	0.79874	13.247	0.90402
	0.34167	2022140	0.34167	2000200	0.34167	2072150										13.3357	0.8276	13.3692	0.99107	13.3911	0.81124	13.4133	0.88573	13.437	0.81043	13.4608	0.8611	13.4834	0.79306	13.5053	0.89934
	0.35	2021910	0.35	2003740	0.35	2082990										13.5939	0.82472	13.6284	0.98828	13.6508	0.80764	13.6743	0.88378	13.699	0.80606	13.7206	0.85632	13.7441	0.78844	13.7676	0.89445
	0.35833	2034080	0.35833	1992400	0.35833	2076310										13.8563	0.82166	13.8901	0.98467	13.9122	0.80535	13.9356	0.88055	13.9591	0.80218	13.9824	0.85091	14.0051	0.78341	14.0287	0.89035
	0.36667	2030850	0.36667	1997450	0.36667	2079030										14.1173	0.81971	14.1509	0.98219	14.1729	0.80153	14.1952	0.87771	14.2183	0.79744	14.2442	0.84551	14.2672	0.77903	14.2905	0.8862
	0.375	2026240	0.375	2002060	0.375	2098060										14.379	0.81668	14.414	0.97912	14.4357	0.79949	14.4591	0.87573	14.4823	0.79328	14.5058	0.83999	14.5292	0.77406	14.5526	0.88099
	0.38333	2037410	0.38333	1997230	0.38333	2088710										14.641	0.81429	14.6761	0.97813	14.6978	0.79626	14.7211	0.87314	14.7445	0.78814	14.7679	0.83536	14.7912	0.76962	14.8146	0.87759
	0.39167	2035320	0.39167	1994480	0.39167	2092860										14.9029	0.81137	14.9365	0.97476	14.9581	0.79412	14.9815	0.87042	15.0049	0.78447	15.0282	0.82959	15.0516	0.76458	15.075	0.8731
	0.4	2030460	0.4	1997360	0.4	2091170										15.1633	0.80797	15.1968	0.97151	15.2185	0.79082	15.2419	0.86704	15.2653	0.78019	15.2886	0.82397	15.3118	0.76014	15.3354	0.86843
	0.40833	2034250	0.40833	1993610	0.40833	2088580										15.4237	0.80535	15.4589	0.9686	15.4806	0.78728	15.5039	0.864	15.5273	0.7756	15.5507	0.81913	15.574	0.75578	15.5957	0.8646
	0.41667	2042240	0.41667	2000380	0.41667	2092980										15.6842	0.80193	15.7176	0.96459	15.7393	0.78485	15.7626	0.86105	15.786	0.77144	15.8094	0.81411	15.8327	0.75041	15.8561	0.85945
	0.425	2045820	0.425	1988400	0.425	2098180										15.9446	0.7987	15.9796	0.96268	16.0013	0.78116	16.0247	0.85798	16.0481	0.76684	16.0714	0.80861	16.0948	0.74613	16.1181	0.85534
	0.43333	2036010	0.43333	2000470	0.43333	2101340										16.2066	0.79647	16.2417	0.95944	16.2634	0.77865	16.2867	0.85568	16.3101	0.76301	16.3335	0.80296	16.3568	0.74173	16.3802	0.85143
	0.44167	2041660	0.44167	2002710	0.44167	2099510										16.4687	0.7935	16.5037	0.95649	16.5254	0.77557	16.5488	0.85309	16.5721	0.75872	16.5955	0.79778	16.6189	0.7366	16.6422	0.84676
	0.45	2042450	0.45	1994700	0.45	2099510										16.7307	0.79099	16.7641	0.95377	16.7858	0.77291	16.8091	0.84991	16.8325	0.7542	16.8559	0.79314	16.8792	0.73146	16.901	0.84286
	0.45833	2048450	0.45833	1999870	0.45833	2104480										16.9893	0.78792	17.0228	0.95039	17.0445	0.77016	17.0678	0.84672	17.0912	0.74972	17.1146	0.78829	17.138	0.72718	17.1613	0.83826
	0.46667	2050680	0.46667	2007280	0.46667	2106490										17.2498	0.78527	17.2848	0.94791	17.3065	0.76738	17.3299	0.84422	17.3533	0.74593	17.3766	0.78347	17.4	0.72307	17.4234	0.83418
	0.475	2044840	0.475	2001200	0.475	2123840										17.5118	0.78245	17.5469	0.94485	17.5686	0.76491	17.5919	0.84186	17.6153	0.74132	17.6387	0.77883	17.662	0.71895	17.6837	0.82965
	0.48333	2047530	0.48333	2000300	0.48333	2113920										17.7721	0.77889	17.8056	0.94253	17.8273	0.76178	17.8507	0.83896	17.874	0.73739	17.8974	0.77378	17.9207	0.71417	17.9441	0.82566
	0.49167	2048720	0.49167	1997240	0.49167	2105010										18.0326	0.77685	18.066	0.93922	18.0877	0.75913	18.111	0.83669	18.1344	0.73354	18.1578	0.7687	18.1811	0.7095	18.2045	0.82214
	0.5	2051510	0.5	2002440	0.5	2112190										18.293	0.77413	18.328	0.93754	18.3497	0.75632	18.3731	0.83372	18.3964	0.72872	18.4198	0.76345	18.4432	0.70476	18.4665	0.81765
	0.50833	2047770	0.50833	2002350	0.50833	2120070										18.555	0.77057	18.59	0.93279	18.6117	0.7526	18.6351	0.83074	18.6585	0.72539	18.6818	0.75935	18.7052	0.70016	18.7286	0.81323
	0.51667	2049620	0.51667	2000040	0.51667	2115790										18.817	0.76734	18.8504	0.93132	18.8721	0.75028	18.8955	0.82878	18.9188	0.72112	18.9422	0.75389	18.9656	0.69567	18.9888	0.80758
	0.525	2053860	0.525	2002370	0.525	2119890										19.0774	0.76464	19.1125	0.92735	19.1342	0.74699	19.1576	0.82594	19.1809	0.71677	19.2043	0.74895	19.2276	0.69092	19.251	0.80421
	0.53333	2054760	0.53333	2004880	0.53333	2121220										19.3395	0.76188	19.3728	0.92508	19.3945	0.74459	19.4179	0.8227	19.4413	0.71301	19.4646	0.74398	19.488	0.68608	19.5114	0.79974
	0.54167	2049460	0.54167	2002010	0.54167	2119470										19.5998	0.75943	19.6332	0.92179	19.6549	0.7415	19.6783	0.82012	19.7016	0.7082	19.725	0.7389	19.7484	0.68092	19.7717	0.79538
	0.55	2052860	0.55	2002390	0.55	2130580										19.86	0.75592	19.8936	0.9197	19.9153	0.73844	19.937	0.81734	19.9603	0.70462	19.9837	0.7332	20.0071	0.67653	20.0304	0.7917
	0.55833	2051330	0.55833	2001800	0.55833	2126570										20.1189	0.7537	20.1523	0.91586	20.174	0.73595	20.1974	0.81504	20.2207	0.70017	20.2441	0.7287	20.2675	0.6716	20.2908	0.78641
	0.56667	2052790	0.56667	2002830	0.56667	2122030										20.3808	0.75015	20.416	0.91405	20.4377	0.73327	20.4611	0.81168	20.4844	0.69599	20.5078	0.72299	20.5312	0.66607	20.5529	0.7824
	0.575	2057600	0.575	2006980	0.575	2128920										20.6413	0.74713	20.6747	0.91066	20.6964	0.73035	20.7196	0.80924	20.7431	0.69145	20.7665	0.71804	20.7899	0.66115	20.8132	0.77743
	0.58333	2057610	0.58333	2008500	0.58333	2129650										20.9017	0.7448	20.9351	0.90731	20.9568	0.72712	20.9801	0.80632	21.0035	0.68774	21.0269	0.71259	21.0502	0.65656	21.0736	0.77374
	0.59167	2059230	0.59167	2004790	0.59167	2134790										21.1621	0.74162	21.1956	0.90504	21.2173	0.72456	21.2407	0.80389	21.2641	0.68271	21.2874	0.70787	21.3108	0.652	21.3342	0.76959
	0.6	2065370	0.6	1999500	0.6	2146400										21.4225	0.7383	21.456	0.90154	21.4777	0.7216	21.5011	0.801	21.5244	0.67885	21.5478	0.7026	21.5712	0.64731	21.5945	0.76552
	0.60833	2051910	0.60833	2003390	0.60833	2141430										21.6828	0.73581	21.718	0.89883	21.7397	0.71883	21.7631	0.79837	21.7865	0.67469	21.8098	0.69654	21.8332	0.64255	21.8549	0.7609
	0.61667	2059180	0.61667	2010320	0.61667	2142360										21.9434	0.73317	21.9767	0.89626	21.9985	0.71665	22.0218	0.79584	22.0452	0.66994	22.0685	0.692	22.0919	0.63765	22.1153	0.75632
	0.625	2062450	0.625	2009580	0.625	2142920										22.2038	0.73018	22.2371	0.89299	22.2588	0.71329	22.2822	0.7933	22.3056	0.66616	22.3289	0.68671	22.3523	0.63322	22.3757	0.75236
	0.63333	2056660	0.63333	2014070	0.63333	2146560										22.464	0.7275	22.4975	0.89054	22.5192	0.71068	22.5409	0.79	22.5643	0.66169	22.5876	0.68087	22.611	0.62885	22.6344	0.74784
	0.64167	2059670	0.64167	2007600	0.64167	2154670										22.7228	0.72411	22.7562	0.88755	22.7779	0.70876	22.8013	0.78816	22.8246	0.65733	22.848	0.67605	22.8714	0.62405	22.8931	0.74374
	0.65	2073160	0.65	2003680	0.65	2143820										22.9815	0.72162	23.0166	0.88506	23.0383	0.70679	23.0616	0.78484	23.085	0.6527	23.1084	0.67105	23.1317	0.6198	23.1551	0.73878
	0.65833	2058110	0.65833	2009120	0.65833	2146620										23.2436	0.71896	23.2786	0.88202	23.3003	0.70377	23.3237	0.78229	23.347	0.64871	23.3704	0.66502	23.3938	0.61452	23.4171	0.73471
	0.66667	2061550	0.66667	2009490	0.66667	2152400										23.5056	0.7158	23.5407	0.87965	23.5624	0.70136	23.5857	0.77977	23.6091	0.64447	23.6325	0.66006	23.6558	0.6098	23.6775	0.73081
	0.675	2063760	0.675	2006130	0.675	2152570										23.766	0.71307	23.801	0.87646	23.8227	0.69902	23.8461	0.77689	23.8695	0.6403	23.8928	0.6547	23.9162	0.60519	23.9396	0.72605
	0.68333	2072860	0.68333	2013420	0.68333	2155030										24.0281	0.71022	24.0614	0.87346	24.0831	0.69658	24.1065	0.7743	24.1299	0.6357	24.1532	0.6495	24.1766	0.60056	24.1999	0.72209
	0.69167	2066990	0.69167	2009960	0.69167	2155230										24.2884	0.70704	24.3235	0.87094	24.3452	0.6944	24.3685	0.7718	24.3919	0.6313	24.4153	0.64416	24.4386	0.59568	24.462	0.71817
	0.7	2072210	0.7	2008620	0.7	2156440										24.5505	0.70468	24.5838	0.86887	24.6056	0.69199	24.6289	0.76929	24.6523	0.62713	24.6756	0.63906	24.699	0.59092	24.7222	0.71341
	0.70833	2070400	0.70833	2010860	0.70833	2163580										24.8108	0.70195	24.8442	0.86445	24.8659	0.69007	24.8891	0.76615	24.9126	0.62249	24.936	0.63369	24.9594	0.58598	24.9827	0.70956
	0.71667	2068220	0.71667	2004290	0.71667	2160660										25.071	0.69836	25.1046	0.86258	25.1263	0.68761	25.1496	0.76403	25.173	0.61904	25.1964	0.6284	25.2197	0.58165	25.2431	0.70515
	0.725	2073510	0.725	2006230	0.725	2167930										25.3314	0.69596	25.365	0.85978	25.3866	0.68544	25.41	0.76124	25.4334	0.61392	25.4567	0.62322	25.4801	0.57703	25.5035	0.70084
	0.73333	2072460	0.73333	2000730	0.73333	2163750										25.5918	0.6931	25.627	0.8567	25.6487	0.68299	25.6721	0.75791	25.6954	0.60976	25.7188	0.61833	25.7422	0.57219	25.7655	0.69628
	0.74167	2072340	0.74167	2010630	0.74167	2170980										25.8538	0.68978	25.8874	0.85446	25.9091	0.68052	25.9308	0.75563	25.9541	0.60512	25.9775	0.61342	26.0009	0.56737	26.0242	0.6918
	0.75	2072550	0.75	2007450	0.75	2169950										26.1127	0.68703	26.1477	0.85016	26.1694	0.67776	26.1928	0.75302	26.2162	0.60112	26.2395	0.60819	26.2629	0.56303	26.2863	0.68734
	0.75833	2079280	0.75833	2009260	0.75833	2179370										26.3747	0.68397	26.4098	0.84829	26.4315	0.67541	26.4549	0.75016	26.4782	0.5968	26.5016	0.60347	26.525	0.55842	26.5483	0.68339
	0.76667	2069270	0.76667	2015860	0.76667	2161880										26.6368	0.68138	26.6718	0.84495	26.6935	0.67284	26.7152	0.74709	26.7386	0.59286	26.762	0.59825	26.7853	0.55325	26.8087	0.67922
	0.775	2071490	0.775	2010440	0.775	2168170										26.8972	0.67852	26.9322	0.84211	26.9539	0.67043	26.9773	0.74467	27.0006	0.58891	27.024	0.59273	27.0474	0.54895	27.0707	0.67461
	0.78333	2074610	0.78333	2018300	0.78333	2176350										27.1591	0.67544	27.1943	0.83987	27.2159	0.66817	27.2393	0.74231	27.2627	0.58422	27.286	0.58755	27.3094	0.54384	27.3328	0.6704
	0.79167	2074800	0.79167	2015860	0.79167	2179330										27.4213	0.67305	27.4546	0.83698	27.4763	0.66525	27.4997	0.73939	27.5231	0.57994	27.5464	0.58258	27.5698	0.53921	27.5932	0.66602
	0.8	2072310	0.8	2015840	0.8	2180700										27.6816	0.66988	27.715	0.83413	27.7367	0.66318	27.7601	0.73683	27.7834	0.57548	27.8068	0.57741	27.8302	0.5347	27.8535	0.66162
	0.80833	2081290	0.80833	2012060	0.80833	2184570										27.9418	0.66665	27.9754	0.8312	27.9971	0.66093	28.0188	0.73388	28.0421	0.57147	28.0655	0.57226	28.0889	0.52992	28.1122	0.65764
	0.81667	2075870	0.81667	2013190	0.81667	2176460										28.2007	0.66408	28.2341	0.82786	28.2558	0.65841	28.2791	0.73111	28.3025	0.56731	28.3259	0.56715	28.3492	0.5254	28.3726	0.653
	0.825	2077310	0.825	2006510	0.825	2177100										28.4611	0.66121	28.4961	0.82596	28.5178	0.65608	28.5412	0.72897	28.5646	0.56301	28.5879	0.56168	28.6113	0.52046	28.6347	0.64905
	0.83333	2082550	0.83333	2016190	0.83333	2181250										28.7231	0.65844	28.7565	0.82293	28.7782	0.6539	28.8016	0.72612	28.8249	0.55896	28.8483	0.55672	28.8717	0.51595	28.895	0.64416
	0.84167	2081650	0.84167	2012340	0.84167	2184310										28.9835	0.65529	29.0169	0.82003	29.0386	0.65133	29.0619	0.72349	29.0853	0.55521	29.1087	0.55133	29.132	0.51116	29.1554	0.64062
	0.85	2077080	0.85	2014700	0.85	2185580										29.2439	0.65264	29.2789	0.81691	29.3006	0.64885	29.324	0.72014	29.3473	0.55072	29.3707	0.54638	29.3941	0.5067	29.4174	0.63603
	0.85833	2086970	0.85833	2012540	0.85833	2187590										29.5059	0.64912	29.5393	0.81427	29.561	0.64637	29.5844	0.7172	29.6077	0.54621	29.6311	0.54085	29.6545	0.50202	29.6778	0.6314
	0.86667	2086070	0.86667	2012660	0.86667	2191720										29.7661	0.64657	29.8013	0.81047	29.823	0.64232	29.8464	0.71423	29.8698	0.54239	29.893	0.53623	29.9165	0.49749	29.9382	0.62766
	0.875	2081820	0.875	2014380	0.875	2196420										30.0267	0.64329	30.06	0.80792	30.0817	0.64009	30.1051	0.71223	30.1285	0.53776	30.1518	0.53089	30.1752	0.49277	30.1986	0.62307
	0.88333	2089710	0.88333	2008150	0.88333	2197760										30.287	0.64068	30.3204	0.80601	30.3421	0.63734	30.3655	0.7098	30.3888	0.53359	30.4122	0.52574	30.4356	0.48808	30.4589	0.61918
	0.89167	2083310	0.89167	2010300	0.89167	2198810										30.5489	0.63761	30.5841	0.80128	30.6058	0.63424	30.6292	0.70666	30.6526	0.52955	30.6759	0.52026	30.6993	0.48307	30.7227	0.61449
	0.9	2087970	0.9	2011410	0.9	2200130										30.8111	0.63501	30.8445	0.79932	30.8662	0.63161	30.8896	0.70425	30.9129	0.52516	30.9363	0.51522	30.9597	0.47831	30.983	0.60994
	0.90833	2089750	0.90833	2009430	0.90833	2203940										31.0715	0.6323	31.1093	0.79642	31.1314	0.62876	31.1548	0.70189	31.1781	0.52084	31.2015	0.50999	31.2249	0.47391	31.2482	0.6057
	0.91667	2086250	0.91667	2014250	0.91667	2200580										31.3367	0.62942	31.3718	0.79444	31.3935	0.62627	31.4168	0.6986	31.4402	0.51673	31.4636	0.50484	31.4869	0.4693	31.5103	0.60124
	0.925	2083740	0.925	2018960	0.925	2202770										31.5988	0.62662	31.6321	0.7903	31.6538	0.62434	31.6772	0.69612	31.7006	0.5125	31.7239	0.49974	31.7473	0.46479	31.7707	0.59733
	0.93333	2083780	0.93333	2016260	0.93333	2206680										31.8591	0.62322	31.8942	0.78841	31.9159	0.62124	31.9392	0.69312	31.9626	0.50837	31.986	0.49424	32.0093	0.4597	32.031	0.5927
	0.94167	2085820	0.94167	2017030	0.94167	2198870										32.1193	0.62094	32.1529	0.78537	32.1746	0.61896	32.1979	0.69064	32.2213	0.50388	32.2447	0.48909	32.2681	0.45548	32.2914	0.58822
	0.95	2083250	0.95	2018390	0.95	2203690										32.3799	0.61765	32.4149	0.78257	32.4366	0.61633	32.46	0.68777	32.4834	0.50014	32.5067	0.48426	32.5301	0.45069	32.5534	0.58391
	0.95833	2091150	0.95833	2013730	0.95833	2209740										32.6419	0.6148	32.677	0.77924	32.6987	0.61374	32.722	0.68535	32.7454	0.49588	32.7688	0.47843	32.7921	0.44564	32.8155	0.57998
	0.96667	2090070	0.96667	2017100	0.96667	2212670										32.9038	0.61219	32.9373	0.77736	32.959	0.61129	32.9824	0.68264	33.0058	0.49153	33.0291	0.47371	33.0525	0.44135	33.0759	0.57551
	0.975	2095230	0.975	2018950	0.975	2204330										33.1643	0.60947	33.1994	0.77376	33.2211	0.60895	33.2445	0.68014	33.2678	0.48722	33.2912	0.46827	33.3146	0.4365	33.3379	0.57145
	0.98333	2093880	0.98333	2018020	0.98333	2212280										33.4264	0.60624	33.4614	0.772	33.4831	0.60661	33.5065	0.67715	33.5299	0.48319	33.5532	0.46298	33.5766	0.43205	33.5983	0.56705
	0.99167	2093780	0.99167	2022760	0.99167	2212920										33.6866	0.60302	33.7218	0.7683	33.7435	0.60378	33.7652	0.67468	33.7886	0.47913	33.8119	0.45806	33.8353	0.4274	33.8587	0.5624
	1	2093730	1	2017070	1	2208000										33.9471	0.60043	33.9805	0.76575	34.0022	0.60178	34.0256	0.67173	34.0489	0.47442	34.0723	0.45294	34.0957	0.42236	34.1174	0.5583
	1.00833	2092680	1.00833	2021520	1.00833	2218030										34.2058	0.59806	34.2409	0.76379	34.2626	0.59922	34.2859	0.66952	34.3093	0.47083	34.3327	0.4477	34.3561	0.41812	34.3794	0.55459
	1.01667	2088540	1.01667	2014770	1.01667	2212010										34.4679	0.59535	34.5029	0.7604	34.5246	0.59704	34.548	0.66598	34.5714	0.46644	34.5947	0.44252	34.6181	0.41354	34.6414	0.5492
	1.025	2096230	1.025	2019170	1.025	2222940										34.7299	0.59165	34.765	0.75668	34.7867	0.59391	34.81	0.66319	34.8334	0.46187	34.8568	0.43748	34.8801	0.40848	34.9035	0.5455
	1.03333	2103220	1.03333	2013310	1.03333	2222650										37.1851	0.76401	37.2202	0.92365	37.2419	0.74185	37.2652	0.77998	37.2886	0.57598	37.312	0.55103	37.3353	0.54172	37.3587	0.68019
	1.04167	2095090	1.04167	2012090	1.04167	2226020										37.4472	0.76425	37.4822	0.92346	37.5039	0.74155	37.5273	0.77902	37.5506	0.57498	37.574	0.54935	37.5974	0.54218	37.6207	0.67931
	1.05	2093650	1.05	2021340	1.05	2218090										37.7092	0.76425	37.7443	0.92157	37.7661	0.74062	37.7893	0.77906	37.8127	0.57412	37.8361	0.54901	37.8594	0.54107	37.8828	0.67809
	1.05833	2100130	1.05833	2017670	1.05833	2232470										37.9712	0.7643	38.0046	0.92182	38.0263	0.73918	38.0497	0.77987	38.0731	0.57414	38.0964	0.54848	38.1198	0.54075	38.1432	0.67838
	1.06667	2096820	1.06667	2015510	1.06667	2231610										38.2316	0.76427	38.2667	0.92232	38.2884	0.73969	38.3117	0.7799	38.3351	0.57366	38.3585	0.54841	38.3818	0.54104	38.4052	0.67878
	1.075	2107070	1.075	2030370	1.075	2226250										38.4937	0.76408	38.5287	0.92332	38.5504	0.7398	38.5738	0.78031	38.5971	0.57353	38.6205	0.54813	38.6439	0.54137	38.6673	0.67811
	1.08333	2102830	1.08333	2018050	1.08333	2228320										38.7557	0.7647	38.7908	0.92355	38.8124	0.74053	38.8358	0.77914	38.8592	0.57284	38.8826	0.5481	38.9059	0.54103	38.9293	0.67786
	1.09167	2095790	1.09167	2022300	1.09167	2233450										39.0176	0.76459	39.0528	0.92224	39.0745	0.73943	39.0979	0.77928	39.1212	0.5736	39.1446	0.54828	39.168	0.54132	39.1913	0.67811
	1.1	2104190	1.1	2017330	1.1	2233360										39.2798	0.76409	39.3148	0.9221	39.3365	0.73907	39.3582	0.7793	39.3816	0.57345	39.405	0.54853	39.4283	0.54086	39.4517	0.67733
	1.10833	2103350	1.10833	2019180	1.10833	2226650										39.5402	0.76448	39.5752	0.92204	39.5969	0.73875	39.6203	0.77937	39.6437	0.57276	39.667	0.54873	39.6904	0.54035	39.7137	0.67826
	1.11667	2111240	1.11667	2024760	1.11667	2234720										39.8031	0.76403	39.8373	0.92242	39.859	0.73937	39.8823	0.77851	39.9057	0.57313	39.9291	0.54757	39.9524	0.54123	39.9741	0.67796
	1.125	2105420	1.125	2027230	1.125	2240150										40.0626	0.76346	40.0976	0.92173	40.1193	0.73854	40.1427	0.77845	40.1661	0.57243	40.1894	0.54738	40.2128	0.54077	40.2362	0.67799
	1.13333	2103690	1.13333	2020290	1.13333	2240690										40.3246	0.76361	40.358	0.92292	40.3797	0.73795	40.4031	0.77844	40.4264	0.57251	40.4498	0.54751	40.4732	0.54053	40.4965	0.67806
	1.14167	2105080	1.14167	2022010	1.14167	2240820										40.5876	0.76394	40.6217	0.92213	40.6434	0.73817	40.6668	0.77714	40.6902	0.57259	40.7135	0.54726	40.7369	0.54092	40.7602	0.67727
	1.15	2100570	1.15	2020780	1.15	2238480										40.8487	0.76389	40.8838	0.9216	40.9055	0.73825	40.9272	0.77745	40.9505	0.57252	40.9739	0.54742	40.9973	0.54079	41.0206	0.67756
	1.15833	2106300	1.15833	2017630	1.15833	2237330										41.1093	0.76283	41.1443	0.9214	41.166	0.73764	41.1894	0.77802	41.2127	0.57209	41.2361	0.54653	41.2595	0.54038	41.2828	0.67801
	1.16667	2115420	1.16667	2020050	1.16667	2242210										41.3712	0.76264	41.4064	0.92159	41.428	0.73858	41.4514	0.77723	41.4748	0.57324	41.4982	0.54627	41.5215	0.5403	41.5449	0.67713
	1.175	2107010	1.175	2023410	1.175	2243070										41.6334	0.76341	41.6684	0.92147	41.6901	0.73827	41.7118	0.77781	41.7351	0.57295	41.7585	0.54626	41.7819	0.54125	41.8053	0.67779
	1.18333	2105950	1.18333	2022470	1.18333	2247800										41.8937	0.76301	41.9271	0.92162	41.9488	0.73891	41.9722	0.77729	41.9955	0.57276	42.0189	0.54632	42.0423	0.54048	42.0656	0.67807
	1.19167	2109010	1.19167	2017270	1.19167	2248880										42.1541	0.76322	42.1891	0.92149	42.2108	0.73913	42.2342	0.77693	42.2576	0.57208	42.2809	0.54679	42.3043	0.5401	42.3277	0.67747
	1.2	2104160	1.2	2023460	1.2	2255380										42.4162	0.76399	42.4512	0.92202	42.4731	0.73891	42.4963	0.77667	42.5196	0.57237	42.543	0.54628	42.5663	0.54015	42.5897	0.67752
	1.20833	2113410	1.20833	2027640	1.20833	2241330										42.6782	0.76275	42.7116	0.9221	42.7333	0.73915	42.7566	0.77659	42.78	0.57214	42.8034	0.54663	42.8267	0.54049	42.8501	0.67758
	1.21667	2115090	1.21667	2025440	1.21667	2261330										42.9386	0.76252	42.9736	0.92121	42.9953	0.73824	43.0187	0.77642	43.042	0.57229	43.0654	0.54667	43.0888	0.53993	43.1121	0.67813
	1.225	2113900	1.225	2030980	1.225	2254780										43.2006	0.76257	43.2347	0.92176	43.2567	0.73913	43.28	0.77715	43.3034	0.57255	43.3268	0.54583	43.3501	0.54022	43.3735	0.6772
	1.23333	2107620	1.23333	2023440	1.23333	2249280										43.462	0.76321	43.4954	0.92098	43.517	0.73896	43.5404	0.77683	43.5638	0.57216	43.5872	0.54616	43.6105	0.54079	43.6339	0.67729
	1.24167	2113100	1.24167	2022000	1.24167	2257490										43.7222	0.76243	43.7557	0.92065	43.7774	0.73867	43.8008	0.77665	43.8242	0.57172	43.8475	0.54452	43.8709	0.54016	43.8943	0.6772
	1.25	2117480	1.25	2027220	1.25	2254710										43.9826	0.76286	44.0161	0.92084	44.0378	0.73786	44.0612	0.77663	44.0845	0.57154	44.1079	0.54566	44.1313	0.53965	44.1546	0.67775
	1.25833	2113100	1.25833	2025340	1.25833	2253970										44.2429	0.7628	44.2781	0.92146	44.2998	0.73833	44.3232	0.77682	44.3466	0.57174	44.37	0.54574	44.3933	0.54045	44.415	0.67842
	1.26667	2114810	1.26667	2027790	1.26667	2252240										44.5035	0.7629	44.5369	0.9205	44.5586	0.73836	44.5819	0.77643	44.6053	0.57233	44.6287	0.54567	44.652	0.54125	44.6754	0.67692
	1.275	2119570	1.275	2024870	1.275	2256530										44.7639	0.76326	44.7972	0.92069	44.8189	0.73823	44.8423	0.77577	44.8657	0.5724	44.889	0.54542	44.9124	0.54166	44.9358	0.67777
	1.28333	2113030	1.28333	2023570	1.28333	2261020										45.0241	0.76212	45.0576	0.92044	45.0793	0.73807	45.1027	0.77669	45.126	0.57287	45.1494	0.54618	45.1728	0.54201	45.1961	0.67775
	1.29167	2126880	1.29167	2022190	1.29167	2254960										45.2844	0.76226	45.318	0.92044	45.3397	0.73825	45.363	0.7764	45.3864	0.57242	45.4098	0.54557	45.4331	0.5413	45.4565	0.67656
	1.3	2117810	1.3	2025710	1.3	2263210										45.5448	0.76228	45.58	0.91973	45.6017	0.73858	45.6251	0.77558	45.6484	0.57205	45.6718	0.54623	45.6952	0.54172	45.7169	0.67687
	1.30833	2118000	1.30833	2019010	1.30833	2259900										45.8054	0.76295	45.8387	0.92023	45.8604	0.73866	45.8838	0.77639	45.9072	0.57232	45.9305	0.5462	45.9539	0.54105	45.9773	0.6768
	1.31667	2113500	1.31667	2034490	1.31667	2265510										46.0657	0.76296	46.0991	0.91933	46.1208	0.73875	46.1442	0.77543	46.1675	0.57165	46.1909	0.54563	46.2143	0.54055	46.2376	0.67773
	1.325	2122520	1.325	2022050	1.325	2273950										46.3259	0.76212	46.3595	0.91968	46.3812	0.73898	46.4045	0.77548	46.4279	0.57198	46.4513	0.54599	46.4746	0.54031	46.498	0.67754
	1.33333	2117020	1.33333	2019070	1.33333	2264940										46.5863	0.76232	46.6198	0.91972	46.6415	0.73807	46.6649	0.77622	46.6883	0.57194	46.7116	0.54604	46.735	0.54029	46.7584	0.67781
	1.34167	2124480	1.34167	2036020	1.34167	2277440										46.8477	0.76183	46.8819	0.91991	46.9053	0.73887	46.9286	0.77556	46.9522	0.57265	46.9755	0.54664	46.9989	0.53974	47.0223	0.67762
	1.35	2125370	1.35	2028390	1.35	2273160										47.1107	0.76215	47.1458	0.91902	47.1675	0.7388	47.1908	0.77559	47.2142	0.57167	47.2376	0.54605	47.2609	0.53955	47.2843	0.67737
	1.35833	2114250	1.35833	2028850	1.35833	2267030										47.3728	0.76177	47.4061	0.91906	47.4278	0.73879	47.4512	0.77558	47.4746	0.57145	47.4979	0.54609	47.5213	0.5392	47.5447	0.6775
	1.36667	2124240	1.36667	2025060	1.36667	2280940										47.6331	0.76177	47.6682	0.91938	47.6899	0.73895	47.7133	0.77538	47.7366	0.57197	47.76	0.54582	47.7833	0.53911	47.8067	0.67782
	1.375	2123770	1.375	2024280	1.375	2274500										47.895	0.76232	47.9302	0.91861	47.9519	0.73895	47.9753	0.77488	47.9987	0.57187	48.022	0.54583	48.0454	0.5392	48.0688	0.67702
	1.38333	2127840	1.38333	2029640	1.38333	2270720										48.1571	0.76277	48.1906	0.91926	48.2123	0.73866	48.2357	0.77433	48.259	0.57138	48.2824	0.54579	48.3058	0.53947	48.3291	0.67738
	1.39167	2124870	1.39167	2030490	1.39167	2274370										48.4176	0.7614	48.4526	0.9187	48.4744	0.73822	48.4977	0.77459	48.5211	0.57197	48.5445	0.54602	48.5678	0.53953	48.5912	0.67697
	1.4	2126420	1.4	2031210	1.4	2279950										48.6795	0.7617	48.7147	0.91865	48.7364	0.73853	48.7597	0.77519	48.7831	0.57075	48.8065	0.54573	48.8299	0.53852	48.8532	0.67693
	1.40833	2132740	1.40833	2025950	1.40833	2279050										48.9417	0.76147	48.9751	0.91891	48.9968	0.73829	49.0201	0.77483	49.0435	0.5714	49.0669	0.54602	49.0902	0.53985	49.1136	0.67695
	1.41667	2126930	1.41667	2035080	1.41667	2288520										49.2021	0.76184	49.2369	0.91895	49.2588	0.7386	49.2822	0.7749	49.3055	0.57094	49.3289	0.54583	49.3523	0.5394	49.374	0.6772
	1.425	2131670	1.425	2026320	1.425	2282210										49.4623	0.76107	49.4958	0.91889	49.5175	0.73821	49.5392	0.77444	49.5626	0.57134	49.5859	0.54592	49.6093	0.53954	49.6327	0.67687
	1.43333	2129140	1.43333	2032270	1.43333	2287050										49.721	0.76103	49.7562	0.91813	49.7779	0.73827	49.8013	0.77439	49.8246	0.57153	49.848	0.54598	49.8714	0.53925	49.8947	0.67685
	1.44167	2127870	1.44167	2033950	1.44167	2279150										49.9832	0.76078	50.0182	0.9181	50.0399	0.73799	50.0633	0.77512	50.0867	0.57093	50.11	0.5454	50.1334	0.53885	50.1568	0.67663
	1.45	2136000	1.45	2029880	1.45	2291880										50.2452	0.76093	50.2803	0.91782	50.302	0.7382	50.3253	0.77402	50.3487	0.57066	50.3721	0.54592	50.3954	0.53908	50.4188	0.67652
	1.45833	2128840	1.45833	2029000	1.45833	2281570										50.5073	0.76091	50.5406	0.91809	50.5624	0.73817	50.5857	0.77473	50.6091	0.57033	50.6324	0.54609	50.6558	0.53842	50.6792	0.67652
	1.46667	2131050	1.46667	2037890	1.46667	2289910										50.7702	0.7605	50.8044	0.91818	50.8261	0.73846	50.8494	0.77439	50.8728	0.57106	50.8962	0.54612	50.9195	0.53889	50.9429	0.67672
	1.475	2137010	1.475	2031740	1.475	2294010										51.0314	0.76015	51.0664	0.91827	51.0881	0.73852	51.1115	0.77367	51.1348	0.57043	51.1582	0.54571	51.1816	0.53811	51.2049	0.67677
	1.48333	2137600	1.48333	2029810	1.48333	2293840										51.2933	0.76056	51.3268	0.91874	51.3485	0.73819	51.3719	0.77439	51.395	0.57099	51.4186	0.54627	51.4419	0.53869	51.4653	0.67593
	1.49167	2136510	1.49167	2030650	1.49167	2299110										51.5547	0.75978	51.5888	0.9186	51.6105	0.73824	51.6339	0.77474	51.6573	0.57067	51.6806	0.54578	51.704	0.53941	51.7274	0.67614
	1.5	2130530	1.5	2030390	1.5	2298610										51.8157	0.76022	51.8492	0.91903	51.8711	0.73855	51.8943	0.77331	51.9176	0.57002	51.941	0.54584	51.9644	0.53875	51.9877	0.67607
	1.50833	2136530	1.50833	2025160	1.50833	2300270										52.0762	0.76063	52.1096	0.91826	52.1313	0.73779	52.1546	0.77482	52.178	0.57005	52.2014	0.54597	52.2247	0.53814	52.2481	0.67658
	1.51667	2130360	1.51667	2026130	1.51667	2300510										52.3366	0.76	52.3716	0.91854	52.3933	0.73889	52.4167	0.77343	52.44	0.57029	52.4634	0.5464	52.4868	0.53819	52.5102	0.67518
	1.525	2137160	1.525	2027480	1.525	2292600										52.5986	0.75956	52.6337	0.91695	52.6555	0.73856	52.6787	0.7735	52.7021	0.57041	52.7255	0.54594	52.7488	0.5387	52.7722	0.67609
	1.53333	2137620	1.53333	2035340	1.53333	2298940										52.8607	0.75997	52.8957	0.91727	52.9174	0.73866	52.9408	0.77359	52.9641	0.57094	52.9875	0.54552	53.0109	0.53862	53.0342	0.67606
	1.54167	2142920	1.54167	2028750	1.54167	2308830										53.1236	0.76017	53.1578	0.91804	53.1794	0.73825	53.2028	0.77447	53.2262	0.57025	53.2495	0.54521	53.2729	0.53852	53.2963	0.67683
	1.55	2138980	1.55	2037500	1.55	2310460										53.3847	0.75907	53.4181	0.91821	53.4407	0.73857	53.4632	0.77429	53.4866	0.56998	53.5099	0.54572	53.5333	0.53764	53.5567	0.67663
	1.55833	2136690	1.55833	2038450	1.55833	2310520										53.6451	0.75925	53.6785	0.91812	53.7002	0.73814	53.7236	0.77307	53.7469	0.5703	53.7703	0.54523	53.7937	0.53822	53.817	0.67632
	1.56667	2135010	1.56667	2033240	1.56667	2300820										53.9055	0.76018	53.9405	0.9173	53.9622	0.73887	53.9856	0.77328	54.009	0.57056	54.0323	0.54578	54.0557	0.53773	54.0791	0.67526
	1.575	2135140	1.575	2035570	1.575	2301660										54.1675	0.75825	54.2009	0.91781	54.2226	0.73768	54.246	0.77312	54.2693	0.56989	54.2927	0.54478	54.3161	0.53789	54.3378	0.67586
	1.58333	2138170	1.58333	2031300	1.58333	2311920										54.4262	0.75927	54.4613	0.91763	54.483	0.73884	54.5063	0.77367	54.5297	0.57047	54.5531	0.54568	54.5765	0.53833	54.5998	0.67593
	1.59167	2142440	1.59167	2035780	1.59167	2308940										54.6881	0.75991	54.7233	0.91843	54.745	0.73845	54.7684	0.77371	54.7918	0.57046	54.8151	0.54583	54.8385	0.53841	54.8619	0.67542
	1.6	2141700	1.6	2034510	1.6	2305100										54.9504	0.75839	54.9837	0.91669	55.0054	0.73846	55.0288	0.77296	55.0521	0.56989	55.0755	0.54552	55.0989	0.53748	55.1222	0.67592
	1.60833	2134100	1.60833	2031890	1.60833	2309670										55.2107	0.75762	55.2456	0.91673	55.2674	0.73772	55.2908	0.77287	55.3142	0.57088	55.3376	0.54511	55.3609	0.53785	55.3826	0.67463
	1.61667	2136370	1.61667	2033960	1.61667	2314930										55.4709	0.75801	55.5045	0.91678	55.5263	0.73742	55.5495	0.77233	55.5729	0.57089	55.5962	0.54522	55.6196	0.53759	55.643	0.6747
	1.625	2148050	1.625	2036330	1.625	2302770										55.7315	0.75842	55.7665	0.91695	55.7882	0.73852	55.8116	0.77318	55.8349	0.57056	55.8583	0.54572	55.8817	0.53814	55.9051	0.67577
	1.63333	2140760	1.63333	2036760	1.63333	2308880										55.9944	0.75847	56.0285	0.91636	56.0502	0.73837	56.0736	0.77309	56.0962	0.57021
	1.64167	2148190	1.64167	2033160	1.64167	2311910
	1.65	2139530	1.65	2032210	1.65	2314990
	1.65833	2138750	1.65833	2033750	1.65833	2319450
	1.66667	2136590	1.66667	2036660	1.66667	2311720
	1.675	2157260	1.675	2034630	1.675	2318470
	1.68333	2148260	1.68333	2036960	1.68333	2312860
	1.69167	2158080	1.69167	2038870	1.69167	2313950
	1.7	2146250	1.7	2038690	1.7	2322110
	1.70833	2154800	1.70833	2039790	1.70833	2321040
	1.71667	2151080	1.71667	2037950	1.71667	2317660
	1.725	2154490	1.725	2037040	1.725	2326200
	1.73333	2149950	1.73333	2046080	1.73333	2320660
	1.74167	2152380	1.74167	2037600	1.74167	2325730
	1.75	2151710	1.75	2035880	1.75	2321920
	1.75833	2149330	1.75833	2036950	1.75833	2327200
	1.76667	2154790	1.76667	2041410	1.76667	2323390
	1.775	2151940	1.775	2038370	1.775	2325720
	1.78333	2147750	1.78333	2038100	1.78333	2335050
	1.79167	2149750	1.79167	2041070	1.79167	2332360
	1.8	2157670	1.8	2032790	1.8	2328170
	1.80833	2157070	1.80833	2042150	1.80833	2332820
	1.81667	2154190	1.81667	2039970	1.81667	2326390
	1.825	2162630	1.825	2040450	1.825	2335210
	1.83333	2157520	1.83333	2040720	1.83333	2330490
	1.84167	2158890	1.84167	2042850	1.84167	2328780
	1.85	2157250	1.85	2036370	1.85	2335910
	1.85833	2163910	1.85833	2041390	1.85833	2337150
	1.86667	2158030	1.86667	2036650	1.86667	2338640
	1.875	2157960	1.875	2047910	1.875	2342880
	1.88333	2163230	1.88333	2041030	1.88333	2338420
	1.89167	2162290	1.89167	2036850	1.89167	2331090
	1.9	2161900	1.9	2040010	1.9	2339700
	1.90833	2154320	1.90833	2051330	1.90833	2345450
	1.91667	2164490	1.91667	2044300	1.91667	2343190
	1.925	2157550	1.925	2039590	1.925	2352710
	1.93333	2165280	1.93333	2045100	1.93333	2347300
	1.94167	2161590	1.94167	2036550	1.94167	2344470
	1.95	2167120	1.95	2037020	1.95	2348760
	1.95833	2170850	1.95833	2039650	1.95833	2347700
	1.96667	2157680	1.96667	2042130	1.96667	2358430
	1.975	2174260	1.975	2041290	1.975	2350040
	1.98333	2169050	1.98333	2048180	1.98333	2349250
	1.99167	2170630	1.99167	2049230	1.99167	2343150
	2	2164640	2	2042040	2	2354780
	2.00833	2169050	2.00833	2045740	2.00833	2351690
	2.01667	2165260	2.01667	2042550	2.01667	2363350
	2.025	2165090	2.025	2045270	2.025	2354730
	2.03333	2176320	2.03333	2049130	2.03333	2344530
	2.04167	2160560	2.04167	2048680	2.04167	2351400
	2.05	2177240	2.05	2050490	2.05	2351550
	2.05833	2169950	2.05833	2041620	2.05833	2354730
	2.06667	2170000	2.06667	2049210	2.06667	2355320
	2.075	2170660	2.075	2049600	2.075	2355140
	2.08333	2172130	2.08333	2047100	2.08333	2361570
	2.09167	2170800	2.09167	2041450	2.09167	2358640
	2.1	2171260	2.1	2044310	2.1	2358000
	2.10833	2170380	2.10833	2045950	2.10833	2363550
	2.11667	2167690	2.11667	2047040	2.11667	2366950
	2.125	2177310	2.125	2053650	2.125	2362630
	2.13333	2179530	2.13333	2051770	2.13333	2359620
	2.14167	2178300	2.14167	2050150	2.14167	2358180
	2.15	2174670	2.15	2048410	2.15	2369310
	2.15833	2172520	2.15833	2050540	2.15833	2361370
	2.16667	2182970	2.16667	2053200	2.16667	2373960
	2.175	2184830	2.175	2052600	2.175	2368140
	2.18333	2178660	2.18333	2050200	2.18333	2376250
	2.19167	2172170	2.19167	2049710	2.19167	2373140
	2.2	2177940	2.2	2055250	2.2	2364670
	2.20833	2172870	2.20833	2048010	2.20833	2371850
	2.21667	2175040	2.21667	2048330	2.21667	2370150
	2.225	2179230	2.225	2052310	2.225	2370720
	2.23333	2187160	2.23333	2048310	2.23333	2373790
	2.24167	2181610	2.24167	2050130	2.24167	2377920
	2.25	2188680	2.25	2047100	2.25	2373220
	2.25833	2178240	2.25833	2050570	2.25833	2382310
	2.26667	2182280	2.26667	2045590	2.26667	2377330
	2.275	2182430	2.275	2049710	2.275	2371100
	2.28333	2188090	2.28333	2052640	2.28333	2378630
	2.29167	2185250	2.29167	2051030	2.29167	2380090
	2.3	2192840	2.3	2042570	2.3	2374220
	2.30833	2190310	2.30833	2054210	2.30833	2374900
	2.31667	2182090	2.31667	2053530	2.31667	2378200
	2.325	2189990	2.325	2057260	2.325	2376350
	2.33333	2190110	2.33333	2055820	2.33333	2376420
	2.34167	2188130	2.34167	2049420	2.34167	2381740
	2.35	2190510	2.35	2055780	2.35	2375440
	2.35833	2190330	2.35833	2053840	2.35833	2390520
	2.36667	2182640	2.36667	2057680	2.36667	2385560
	2.375	2193500	2.375	2056270	2.375	2386170
	2.38333	2189600	2.38333	2056030	2.38333	2386310
	2.39167	2182660	2.39167	2054120	2.39167	2387550
	2.4	2191960	2.4	2049480	2.4	2383910
	2.40833	2185110	2.40833	2050770	2.40833	2380810
	2.41667	2190830	2.41667	2054150	2.41667	2390650
	2.425	2190080	2.425	2052460	2.425	2390490
	2.43333	2198530	2.43333	2041530	2.43333	2385550
	2.44167	2188390	2.44167	2054610	2.44167	2384490
	2.45	2188440	2.45	2052920	2.45	2384900
	2.45833	2193880	2.45833	2060190	2.45833	2388950
	2.46667	2190160	2.46667	2050490	2.46667	2384800
	2.475	2190940	2.475	2056180	2.475	2388760
	2.48333	2197140	2.48333	2057350	2.48333	2388930
	2.49167	2198970	2.49167	2049960	2.49167	2392130
	2.5	2199750	2.5	2050360	2.5	2391990
	2.50833	2191770	2.50833	2057730	2.50833	2391060
	2.51667	2200980	2.51667	2056420	2.51667	2394730
	2.525	2200990	2.525	2054160	2.525	2399220
	2.53333	2197280	2.53333	2061970	2.53333	2390340
	2.54167	2206150	2.54167	2063810	2.54167	2394150
	2.55	2200390	2.55	2056930	2.55	2399560
	2.55833	2194600	2.55833	2053690	2.55833	2395710
	2.56667	2198920	2.56667	2055750	2.56667	2396500
	2.575	2196860	2.575	2062020	2.575	2391980
	2.58333	2196700	2.58333	2055730	2.58333	2402060
	2.59167	2196320	2.59167	2055920	2.59167	2406430
	2.6	2203390	2.6	2063080	2.6	2400510
	2.60833	2200830	2.60833	2053980	2.60833	2401040
	2.61667	2200140	2.61667	2057020	2.61667	2399550
	2.625	2197890	2.625	2059130	2.625	2403520
	2.63333	2194910	2.63333	2058210	2.63333	2400370
	2.64167	2200410	2.64167	2057280	2.64167	2404660
	2.65	2202250	2.65	2059800	2.65	2398610
	2.65833	2203600	2.65833	2056860	2.65833	2407480
	2.66667	2209790	2.66667	2058770	2.66667	2407110
	2.675	2203040	2.675	2059020	2.675	2402980
	2.68333	2203480	2.68333	2058390	2.68333	2396940
	2.69167	2208510	2.69167	2055750	2.69167	2406640
	2.7	2207480	2.7	2060640	2.7	2408680
	2.70833	2204250	2.70833	2065460	2.70833	2411400
	2.71667	2208010	2.71667	2060150	2.71667	2400240
	2.725	2206170	2.725	2067140	2.725	2414790
	2.73333	2205700	2.73333	2063200	2.73333	2411660
	2.74167	2204830	2.74167	2061550	2.74167	2407100
	2.75	2205360	2.75	2054530	2.75	2406880
	2.75833	2215320	2.75833	2060420	2.75833	2409230
	2.76667	2207720	2.76667	2061740	2.76667	2411270
	2.775	2206080	2.775	2057050	2.775	2416620
	2.78333	2210260	2.78333	2057950	2.78333	2412000
	2.79167	2207500	2.79167	2063560	2.79167	2419170
	2.8	2207250	2.8	2059750	2.8	2417110
	2.80833	2212810	2.80833	2057260	2.80833	2414620
	2.81667	2219670	2.81667	2065700	2.81667	2412260
	2.825	2210260	2.825	2057450	2.825	2412170
	2.83333	2210260	2.83333	2053930	2.83333	2420970
	2.84167	2215030	2.84167	2064170	2.84167	2423600
	2.85	2207930	2.85	2059940	2.85	2417300
	2.85833	2213040	2.85833	2058120	2.85833	2418660
	2.86667	2209760	2.86667	2059450	2.86667	2419740
	2.875	2209990	2.875	2063810	2.875	2421820
	2.88333	2209840	2.88333	2061990	2.88333	2420700
	2.89167	2212510	2.89167	2064160	2.89167	2428740
	2.9	2214180	2.9	2063930	2.9	2424640
	2.90833	2216100	2.90833	2058610	2.90833	2417380
	2.91667	2216400	2.91667	2057390	2.91667	2419780
	2.925	2218890	2.925	2063270	2.925	2424960
	2.93333	2218690	2.93333	2055670	2.93333	2421010
	2.94167	2215790	2.94167	2064820	2.94167	2422400
	2.95	2217510	2.95	2058340	2.95	2418000
	2.95833	2221330	2.95833	2070470	2.95833	2428810
	2.96667	2215290	2.96667	2065090	2.96667	2427350
	2.975	2224910	2.975	2063280	2.975	2425730
	2.98333	2219350	2.98333	2062120	2.98333	2427950
	2.99167	2218080	2.99167	2068690	2.99167	2428280
	3	2216470	3	2065050	3	2423170
	3.00833	2218240	3.00833	2062710	3.00833	2424150
	3.01667	2218580	3.01667	2061840	3.01667	2426710
	3.025	2217330	3.025	2059830	3.025	2429980
	3.03333	2218210	3.03333	2064380	3.03333	2420000
	3.04167	2218810	3.04167	2066380	3.04167	2427000
	3.05	2216050	3.05	2067520	3.05	2426310
	3.05833	2219090	3.05833	2059610	3.05833	2430950
	3.06667	2211610	3.06667	2071600	3.06667	2436260
	3.075	2219720	3.075	2068280	3.075	2432320
	3.08333	2217420	3.08333	2063900	3.08333	2429480
	3.09167	2209300	3.09167	2061310	3.09167	2431880
	3.1	2216490	3.1	2061960	3.1	2433430
	3.10833	2214170	3.10833	2058790	3.10833	2424890
	3.11667	2218030	3.11667	2064560	3.11667	2433760
	3.125	2218580	3.125	2064080	3.125	2429900
	3.13333	2219200	3.13333	2072210	3.13333	2437400
	3.14167	2223750	3.14167	2063490	3.14167	2437230
	3.15	2216160	3.15	2065310	3.15	2441870
	3.15833	2222760	3.15833	2068670	3.15833	2433730
	3.16667	2219460	3.16667	2058520	3.16667	2428770
	3.175	2222810	3.175	2065070	3.175	2438050
	3.18333	2223770	3.18333	2063360	3.18333	2429850
	3.19167	2217430	3.19167	2068370	3.19167	2436530
	3.2	2219620	3.2	2065880	3.2	2440430
	3.20833	2224200	3.20833	2067860	3.20833	2442360
	3.21667	2213660	3.21667	2068980	3.21667	2442330
	3.225	2219100	3.225	2060500	3.225	2444700
	3.23333	2221390	3.23333	2068170	3.23333	2444290
	3.24167	2211060	3.24167	2069320	3.24167	2432740
	3.25	2224170	3.25	2062410	3.25	2446800
	3.25833	2219820	3.25833	2065790	3.25833	2446930
	3.26667	2224750	3.26667	2063750	3.26667	2449350
	3.275	2223620	3.275	2070550	3.275	2445060
	3.28333	2221690	3.28333	2067510	3.28333	2447380
	3.29167	2219020	3.29167	2065070	3.29167	2435210
	3.3	2223110	3.3	2070020	3.3	2437570
	3.30833	2225210	3.30833	2076770	3.30833	2440690
	3.31667	2219220	3.31667	2065240	3.31667	2449540
	3.325	2223170	3.325	2071520	3.325	2442340
	3.33333	2215350	3.33333	2071690	3.33333	2439850
	3.34167	2228800	3.34167	2065520	3.34167	2438530
	3.35	2224810	3.35	2063770	3.35	2446050
	3.35833	2225940	3.35833	2066770	3.35833	2446240
	3.36667	2228230	3.36667	2073500	3.36667	2443550
	3.375	2227990	3.375	2069880	3.375	2440330
	3.38333	2225480	3.38333	2066110	3.38333	2443720
	3.39167	2219280	3.39167	2078620	3.39167	2447600
	3.4	2229330	3.4	2069650	3.4	2446520
	3.40833	2222760	3.40833	2070850	3.40833	2444990
	3.41667	2223570	3.41667	2066080	3.41667	2445870
	3.425	2226070	3.425	2065030	3.425	2446710
	3.43333	2225950	3.43333	2071040	3.43333	2448470
	3.44167	2228040	3.44167	2063280	3.44167	2446380
	3.45	2221670	3.45	2072920	3.45	2456920
	3.45833	2222260	3.45833	2067080	3.45833	2447240
	3.46667	2231020	3.46667	2071200	3.46667	2454010
	3.475	2230920	3.475	2069910	3.475	2452000
	3.48333	2229800	3.48333	2077230	3.48333	2447310
	3.49167	2227140	3.49167	2067800	3.49167	2449110
	3.5	2238690	3.5	2074020	3.5	2451090
	3.50833	2236700	3.50833	2068640	3.50833	2454050
	3.51667	2235350	3.51667	2071020	3.51667	2448530
	3.525	2225140	3.525	2078930	3.525	2458170
	3.53333	2232300	3.53333	2076260	3.53333	2450170
	3.54167	2233870	3.54167	2065400	3.54167	2454960
	3.55	2232110	3.55	2071480	3.55	2457510
	3.55833	2231250	3.55833	2071270	3.55833	2460410
	3.56667	2236370	3.56667	2072320	3.56667	2454680
	3.575	2227320	3.575	2072370	3.575	2448570
	3.58333	2238830	3.58333	2071990	3.58333	2458940
	3.59167	2236690	3.59167	2071590	3.59167	2463010
	3.6	2228010	3.6	2068250	3.6	2447690
	3.60833	2234620	3.60833	2069300	3.60833	2453570
	3.61667	2236630	3.61667	2066510	3.61667	2462220
	3.625	2231420	3.625	2072990	3.625	2455210
	3.63333	2235520	3.63333	2070310	3.63333	2451060
	3.64167	2235700	3.64167	2075270	3.64167	2465520
	3.65	2234240	3.65	2067510	3.65	2464650
	3.65833	2238180	3.65833	2076080	3.65833	2457910
	3.66667	2238020	3.66667	2076800	3.66667	2458350
	3.675	2231260	3.675	2071920	3.675	2450370
	3.68333	2239510	3.68333	2075610	3.68333	2456530
	3.69167	2242790	3.69167	2070230	3.69167	2462770
	3.7	2236280	3.7	2069930	3.7	2466110
	3.70833	2240890	3.70833	2067280	3.70833	2461160
	3.71667	2234590	3.71667	2074640	3.71667	2454400
	3.725	2239380	3.725	2075180	3.725	2461350
	3.73333	2237280	3.73333	2070490	3.73333	2463480
	3.74167	2238500	3.74167	2069030	3.74167	2461240
	3.75	2240500	3.75	2074070	3.75	2458960
	3.75833	2244010	3.75833	2070810	3.75833	2468340
	3.76667	2234540	3.76667	2068250	3.76667	2455950
	3.775	2246780	3.775	2075230	3.775	2466200
	3.78333	2243810	3.78333	2065870	3.78333	2457520
	3.79167	2238740	3.79167	2073590	3.79167	2467020
	3.8	2242140	3.8	2074270	3.8	2458550
	3.80833	2240590	3.80833	2073660	3.80833	2465500
	3.81667	2241640	3.81667	2078070	3.81667	2465030
	3.825	2239890	3.825	2073340	3.825	2459500
	3.83333	2240470	3.83333	2068460	3.83333	2460060
	3.84167	2242650	3.84167	2069390	3.84167	2466770
	3.85	2248300	3.85	2069990	3.85	2465870
	3.85833	2250220	3.85833	2072070	3.85833	2467750
	3.86667	2243650	3.86667	2073770	3.86667	2478430
	3.875	2242050	3.875	2076560	3.875	2471690
	3.88333	2251700	3.88333	2076030	3.88333	2461890
	3.89167	2244480	3.89167	2077430	3.89167	2476790
	3.9	2239570	3.9	2074050	3.9	2469940
	3.90833	2246800	3.90833	2074470	3.90833	2466300
	3.91667	2249110	3.91667	2082280	3.91667	2464540
	3.925	2252730	3.925	2073980	3.925	2467270
	3.93333	2242250	3.93333	2073170	3.93333	2467040
	3.94167	2235360	3.94167	2074950	3.94167	2463040
	3.95	2243640	3.95	2077710	3.95	2474040
	3.95833	2245320	3.95833	2076220	3.95833	2465970
	3.96667	2250680	3.96667	2071570	3.96667	2469980
	3.975	2245630	3.975	2077410	3.975	2464850
	3.98333	2248220	3.98333	2077240	3.98333	2464460
	3.99167	2245350	3.99167	2079430	3.99167	2468600
	4	2244070	4	2077220	4	2472350
	4.00833	2248370	4.00833	2082020	4.00833	2466600
	4.01667	2248140	4.01667	2078610	4.01667	2471470
	4.025	2244390	4.025	2077030	4.025	2470290
	4.03333	2244470	4.03333	2081160	4.03333	2475780
	4.04167	2256780	4.04167	2079320	4.04167	2473390
	4.05	2257550	4.05	2073470	4.05	2482360
	4.05833	2250930	4.05833	2076090	4.05833	2475760
	4.06667	2256150	4.06667	2080120	4.06667	2473080
	4.075	2257720	4.075	2074750	4.075	2478100
	4.08333	2261680	4.08333	2078350	4.08333	2468470
	4.09167	2257440	4.09167	2077430	4.09167	2472070
	4.1	2257690	4.1	2082230	4.1	2465630
	4.10833	2266170	4.10833	2074160	4.10833	2474290
	4.11667	2257720	4.11667	2077020	4.11667	2477860
	4.125	2266620	4.125	2077300	4.125	2473350
	4.13333	2264310	4.13333	2076720	4.13333	2479680
	4.14167	2265790	4.14167	2076510	4.14167	2482750
	4.15	2262950	4.15	2082310	4.15	2471050
	4.15833	2265050	4.15833	2077760	4.15833	2477270
	4.16667	2265030	4.16667	2079150	4.16667	2468870
	4.175	2262980	4.175	2081510	4.175	2475140
	4.18333	2268370	4.18333	2076160	4.18333	2474020
	4.19167	2261600	4.19167	2079960	4.19167	2483670
	4.2	2257090	4.2	2077170	4.2	2476430
	4.20833	2267580	4.20833	2081420	4.20833	2477460
	4.21667	2263720	4.21667	2080030	4.21667	2478350
	4.225	2259240	4.225	2073980	4.225	2475750
	4.23333	2263980	4.23333	2078180	4.23333	2474350
	4.24167	2265490	4.24167	2079120	4.24167	2486120
	4.25	2264710	4.25	2077850	4.25	2481790
	4.25833	2271210	4.25833	2084320	4.25833	2476360
	4.26667	2262760	4.26667	2075980	4.26667	2489750
	4.275	2266580	4.275	2080620	4.275	2476460
	4.28333	2266340	4.28333	2072910	4.28333	2485160
	4.29167	2262550	4.29167	2078760	4.29167	2490440
	4.3	2258800	4.3	2084380	4.3	2478900
	4.30833	2263480	4.30833	2081530	4.30833	2480370
	4.31667	2270720	4.31667	2069910	4.31667	2490880
	4.325	2261810	4.325	2078110	4.325	2483070
	4.33333	2263790	4.33333	2075360	4.33333	2481500
	4.34167	2266260	4.34167	2080360	4.34167	2478850
	4.35	2261450	4.35	2083490	4.35	2493310
	4.35833	2269450	4.35833	2082610	4.35833	2482220
	4.36667	2270070	4.36667	2082110	4.36667	2485870
	4.375	2269480	4.375	2081410	4.375	2487000
	4.38333	2276090	4.38333	2076000	4.38333	2492250
	4.39167	2266790	4.39167	2077480	4.39167	2490980
	4.4	2269940	4.4	2088380	4.4	2480710
	4.40833	2266060	4.40833	2082280	4.40833	2482410
	4.41667	2275790	4.41667	2084600	4.41667	2490580
	4.425	2273710	4.425	2078180	4.425	2489380
	4.43333	2270840	4.43333	2079080	4.43333	2492700
	4.44167	2274090	4.44167	2080800	4.44167	2487140
	4.45	2274530	4.45	2075490	4.45	2490180
	4.45833	2270140	4.45833	2081330	4.45833	2490370
	4.46667	2275150	4.46667	2084780	4.46667	2491380
	4.475	2275210	4.475	2082520	4.475	2484760
	4.48333	2274200	4.48333	2084650	4.48333	2492600
	4.49167	2273290	4.49167	2082500	4.49167	2481700
	4.5	2275240	4.5	2077240	4.5	2492930
	4.50833	2273300	4.50833	2084710	4.50833	2486320
	4.51667	2280500	4.51667	2083100	4.51667	2484840
	4.525	2277270	4.525	2079580	4.525	2496700
	4.53333	2280010	4.53333	2081490	4.53333	2490960
	4.54167	2269450	4.54167	2080240	4.54167	2493520
	4.55	2272880	4.55	2082500	4.55	2500790
	4.55833	2272370	4.55833	2084160	4.55833	2490310
	4.56667	2276640	4.56667	2080640	4.56667	2484170
	4.575	2273580	4.575	2085130	4.575	2501200
	4.58333	2276010	4.58333	2080230	4.58333	2488360
	4.59167	2274910	4.59167	2082910	4.59167	2501470
	4.6	2271980	4.6	2088350	4.6	2492590
	4.60833	2279950	4.60833	2083040	4.60833	2486070
	4.61667	2272010	4.61667	2080960	4.61667	2497860
	4.625	2269420	4.625	2079680	4.625	2496440
	4.63333	2283060	4.63333	2079530	4.63333	2493950
	4.64167	2278700	4.64167	2085220	4.64167	2488050
	4.65	2279350	4.65	2076990	4.65	2490510
	4.65833	2278070	4.65833	2082770	4.65833	2497280
	4.66667	2282110	4.66667	2081540	4.66667	2498620
	4.675	2284430	4.675	2083080	4.675	2491460
	4.68333	2286930	4.68333	2076340	4.68333	2493400
	4.69167	2274960	4.69167	2088530	4.69167	2492600
	4.7	2272900	4.7	2082180	4.7	2489880
	4.70833	2275170	4.70833	2090030	4.70833	2491490
	4.71667	2282670	4.71667	2083060	4.71667	2504000
	4.725	2281710	4.725	2082730	4.725	2492880
	4.73333	2289630	4.73333	2081650	4.73333	2498230
	4.74167	2284330	4.74167	2087070	4.74167	2497390
	4.75	2285220	4.75	2082750	4.75	2495380
	4.75833	2286050	4.75833	2080610	4.75833	2498780
	4.76667	2282860	4.76667	2080110	4.76667	2499520
	4.775	2276060	4.775	2081910	4.775	2501170
	4.78333	2270600	4.78333	2081830	4.78333	2502890
	4.79167	2284710	4.79167	2088430	4.79167	2493080
	4.8	2283440	4.8	2078550	4.8	2495710
	4.80833	2286130	4.80833	2083320	4.80833	2498200
	4.81667	2281800	4.81667	2082840	4.81667	2498060
	4.825	2288080	4.825	2083390	4.825	2488150
	4.83333	2283510	4.83333	2078860	4.83333	2493810
	4.84167	2288640	4.84167	2082890	4.84167	2500590
	4.85	2280730	4.85	2087700	4.85	2504290
	4.85833	2284460	4.85833	2089650	4.85833	2503810
	4.86667	2281210	4.86667	2081740	4.86667	2501340
	4.875	2280440	4.875	2089180	4.875	2491880
	4.88333	2289460	4.88333	2077500	4.88333	2506040
	4.89167	2279580	4.89167	2082710	4.89167	2503830
	4.9	2287680	4.9	2086130	4.9	2502650
	4.90833	2286530	4.90833	2085800	4.90833	2491720
	4.91667	2291400	4.91667	2084000	4.91667	2497920
	4.925	2284530	4.925	2081510	4.925	2498360
	4.93333	2289180	4.93333	2086600	4.93333	2508680
	4.94167	2284120	4.94167	2084100	4.94167	2495810
	4.95	2289220	4.95	2084320	4.95	2502930
	4.95833	2283680	4.95833	2084100	4.95833	2498750
	4.96667	2283090	4.96667	2077050	4.96667	2506200
	4.975	2284830	4.975	2084760	4.975	2508070
	4.98333	2283160	4.98333	2087850	4.98333	2502550
	4.99167	2282130	4.99167	2083170	4.99167	2502560
	5	2291960	5	2081620	5	2506370
	5.00833	2291060	5.00833	2084730	5.00833	2505740
	5.01667	2284320	5.01667	2086600	5.01667	2506140
	5.025	2285130	5.025	2087640	5.025	2505390
	5.03333	2293160	5.03333	2079030	5.03333	2502200
	5.04167	2290620	5.04167	2078830	5.04167	2508060
	5.05	2289050	5.05	2082820	5.05	2505770
	5.05833	2296780	5.05833	2090700	5.05833	2504730
	5.06667	2291140	5.06667	2086780	5.06667	2509610
	5.075	2288530	5.075	2089400	5.075	2508780
	5.08333	2287760	5.08333	2083480	5.08333	2506450
	5.09167	2290240	5.09167	2083990	5.09167	2502830
	5.1	2285460	5.1	2085520	5.1	2502020
	5.10833	2286100	5.10833	2084600	5.10833	2504250
	5.11667	2283270	5.11667	2089560	5.11667	2507530
	5.125	2287580	5.125	2083850	5.125	2511920
	5.13333	2292520	5.13333	2088780	5.13333	2504490
	5.14167	2289280	5.14167	2094350	5.14167	2504650
	5.15	2288660	5.15	2090710	5.15	2506040
	5.15833	2292990	5.15833	2089690	5.15833	2509110
	5.16667	2291730	5.16667	2086460	5.16667	2514440
	5.175	2299500	5.175	2089440	5.175	2509160
	5.18333	2289570	5.18333	2085480	5.18333	2499840
	5.19167	2299300	5.19167	2084450	5.19167	2507220
	5.2	2290180	5.2	2088500	5.2	2504940
	5.20833	2290980	5.20833	2086300	5.20833	2513140
	5.21667	2296380	5.21667	2088190	5.21667	2507480
	5.225	2295520	5.225	2082970	5.225	2507780
	5.23333	2291230	5.23333	2085220	5.23333	2511120
	5.24167	2291210	5.24167	2083970	5.24167	2515750
	5.25	2294600	5.25	2082000	5.25	2505090
	5.25833	2300000	5.25833	2084570	5.25833	2515470
	5.26667	2291870	5.26667	2087050	5.26667	2523550
	5.275	2292980	5.275	2092250	5.275	2511230
	5.28333	2292300	5.28333	2092020	5.28333	2511300
	5.29167	2303600	5.29167	2093630	5.29167	2513480
	5.3	2295200	5.3	2085090	5.3	2514450
	5.30833	2291290	5.30833	2091050	5.30833	2514990
	5.31667	2292390	5.31667	2090050	5.31667	2506510
	5.325	2298670	5.325	2090670	5.325	2513610
	5.33333	2291680	5.33333	2084200	5.33333	2519390
	5.34167	2293780	5.34167	2090320	5.34167	2514920
	5.35	2298330	5.35	2091060	5.35	2510150
	5.35833	2299980	5.35833	2081720	5.35833	2509470
	5.36667	2295660	5.36667	2091140	5.36667	2514960
	5.375	2298840	5.375	2085120	5.375	2512560
	5.38333	2296800	5.38333	2087930	5.38333	2518550
	5.39167	2300160	5.39167	2084880	5.39167	2511710
	5.4	2301060	5.4	2088650	5.4	2514100
	5.40833	2293310	5.40833	2089580	5.40833	2516390
	5.41667	2294760	5.41667	2089470	5.41667	2518410
	5.425	2298860	5.425	2088730	5.425	2516040
	5.43333	2302770	5.43333	2091130	5.43333	2524900
	5.44167	2296600	5.44167	2086170	5.44167	2514930
	5.45	2298380	5.45	2097890	5.45	2509700
	5.45833	2299630	5.45833	2081670	5.45833	2513620
	5.46667	2303020	5.46667	2086910	5.46667	2515120
	5.475	2299530	5.475	2092830	5.475	2512870
	5.48333	2298530	5.48333	2087210	5.48333	2509080
	5.49167	2294910	5.49167	2093160	5.49167	2511100
	5.5	2296900	5.5	2089770	5.5	2514160
	5.50833	2307350	5.50833	2090850	5.50833	2515450
	5.51667	2301330	5.51667	2093630	5.51667	2506290
	5.525	2302680	5.525	2093120	5.525	2519670
	5.53333	2297760	5.53333	2086440	5.53333	2515940
	5.54167	2308030	5.54167	2093830	5.54167	2519080
	5.55	2299610	5.55	2087260	5.55	2523810
	5.55833	2306410	5.55833	2090740	5.55833	2516430
	5.56667	2298710	5.56667	2084530	5.56667	2528150
	5.575	2302910	5.575	2082200	5.575	2513220
	5.58333	2300780	5.58333	2086770	5.58333	2508560
	5.59167	2297290	5.59167	2089930	5.59167	2511630
	5.6	2297120	5.6	2085270	5.6	2518670
	5.60833	2300150	5.60833	2084590	5.60833	2519330
	5.61667	2296380	5.61667	2084930	5.61667	2518630
	5.625	2308540	5.625	2087520	5.625	2515200
	5.63333	2298440	5.63333	2090580	5.63333	2515360
	5.64167	2304470	5.64167	2089630	5.64167	2514240
	5.65	2306370	5.65	2089700	5.65	2523690
	5.65833	2301150	5.65833	2086610	5.65833	2518730
	5.66667	2308880	5.66667	2078840	5.66667	2517770
	5.675	2304910	5.675	2087540	5.675	2526260
	5.68333	2305950	5.68333	2085610	5.68333	2511900
	5.69167	2308360	5.69167	2089490	5.69167	2520630
	5.7	2299060	5.7	2086270	5.7	2519310
	5.70833	2302480	5.70833	2086330	5.70833	2529190
	5.71667	2302180	5.71667	2087170	5.71667	2520800
	5.725	2307200	5.725	2086850	5.725	2529900
	5.73333	2307990	5.73333	2085650	5.73333	2520840
	5.74167	2306420	5.74167	2091520	5.74167	2526780
	5.75	2303990	5.75	2099670	5.75	2516340
	5.75833	2301150	5.75833	2096380	5.75833	2518670
	5.76667	2307320	5.76667	2093170	5.76667	2521720
	5.775	2312340	5.775	2089780	5.775	2522500
	5.78333	2314400	5.78333	2091570	5.78333	2518920
	5.79167	2306280	5.79167	2084460	5.79167	2528460
	5.8	2306310	5.8	2092020	5.8	2516250
	5.80833	2302300	5.80833	2091870	5.80833	2528440
	5.81667	2307500	5.81667	2092970	5.81667	2523120
	5.825	2307430	5.825	2089100	5.825	2527710
	5.83333	2311180	5.83333	2090330	5.83333	2524500
	5.84167	2313110	5.84167	2091710	5.84167	2525440
	5.85	2313830	5.85	2090950	5.85	2518850
	5.85833	2304100	5.85833	2088720	5.85833	2524180
	5.86667	2307110	5.86667	2088930	5.86667	2520120
	5.875	2309300	5.875	2094560	5.875	2516270
	5.88333	2309420	5.88333	2093400	5.88333	2529050
	5.89167	2307120	5.89167	2088680	5.89167	2525090
	5.9	2307080	5.9	2092960	5.9	2522610
	5.90833	2308650	5.90833	2088770	5.90833	2525200
	5.91667	2312180	5.91667	2091580	5.91667	2520660
	5.925	2306610	5.925	2095570	5.925	2521440
	5.93333	2312710	5.93333	2089780	5.93333	2526130
	5.94167	2309020	5.94167	2096390	5.94167	2524580
	5.95	2309600	5.95	2087140	5.95	2522670
	5.95833	2316400	5.95833	2089910	5.95833	2523310
	5.96667	2309160	5.96667	2088700	5.96667	2518910
	5.975	2311460	5.975	2095720	5.975	2527880
	5.98333	2311480	5.98333	2085840	5.98333	2528550
	5.99167	2313510	5.99167	2089340	5.99167	2525460
	6	2307560	6	2089180	6	2529040
	6.00833	2307110	6.00833	2091700	6.00833	2525330
	6.01667	2307490	6.01667	2088540	6.01667	2532930
	6.025	2314710	6.025	2090010	6.025	2517800
	6.03333	2308970	6.03333	2090570	6.03333	2518230
	6.04167	2314300	6.04167	2094960	6.04167	2527670
	6.05	2312780	6.05	2086070	6.05	2531090
	6.05833	2314690	6.05833	2092550	6.05833	2530920
	6.06667	2317720	6.06667	2089270	6.06667	2526920
	6.075	2308330	6.075	2092590	6.075	2526480
	6.08333	2314410	6.08333	2096750	6.08333	2523900
	6.09167	2310340	6.09167	2086150	6.09167	2525710
	6.1	2317940	6.1	2097820	6.1	2525210
	6.10833	2317710	6.10833	2094290	6.10833	2533280
	6.11667	2307320	6.11667	2087960	6.11667	2525440
	6.125	2312820	6.125	2093450	6.125	2528530
	6.13333	2320900	6.13333	2082370	6.13333	2528250
	6.14167	2324830	6.14167	2091670	6.14167	2524430
	6.15	2313270	6.15	2091080	6.15	2531950
	6.15833	2317010	6.15833	2091740	6.15833	2529300
	6.16667	2320840	6.16667	2093800	6.16667	2530120
	6.175	2316360	6.175	2089410	6.175	2522050
	6.18333	2317040	6.18333	2093130	6.18333	2518910
	6.19167	2321530	6.19167	2092550	6.19167	2522490
	6.2	2314740	6.2	2095360	6.2	2538590
	6.20833	2317520	6.20833	2091720	6.20833	2532520
	6.21667	2318830	6.21667	2093420	6.21667	2532640
	6.225	2321720	6.225	2094170	6.225	2532500
	6.23333	2315950	6.23333	2093720	6.23333	2525190
	6.24167	2314450	6.24167	2094880	6.24167	2529630
	6.25	2322490	6.25	2089610	6.25	2522200
	6.25833	2317690	6.25833	2090410	6.25833	2525580
	6.26667	2322320	6.26667	2094930	6.26667	2527920
	6.275	2316900	6.275	2097430	6.275	2536210
	6.28333	2313050	6.28333	2099170	6.28333	2532370
	6.29167	2318880	6.29167	2092550	6.29167	2542770
	6.3	2313260	6.3	2091120	6.3	2527730
	6.30833	2325450	6.30833	2090730	6.30833	2535210
	6.31667	2317380	6.31667	2090610	6.31667	2527250
	6.325	2312060	6.325	2085550	6.325	2527820
	6.33333	2317460	6.33333	2093370	6.33333	2532960
	6.34167	2321580	6.34167	2093440	6.34167	2519880
	6.35	2323840	6.35	2091480	6.35	2532650
	6.35833	2318600	6.35833	2096660	6.35833	2531700
	6.36667	2320530	6.36667	2090350	6.36667	2538960
	6.375	2320430	6.375	2089900	6.375	2528590
	6.38333	2322280	6.38333	2089050	6.38333	2529890
	6.39167	2318690	6.39167	2094040	6.39167	2533350
	6.4	2318230	6.4	2089150	6.4	2533930
	6.40833	2320040	6.40833	2097330	6.40833	2524890
	6.41667	2322090	6.41667	2090520	6.41667	2537690
	6.425	2319750	6.425	2094890	6.425	2544090
	6.43333	2321150	6.43333	2100930	6.43333	2537150
	6.44167	2319250	6.44167	2093380	6.44167	2531890
	6.45	2324960	6.45	2094930	6.45	2530790
	6.45833	2320290	6.45833	2095360	6.45833	2529260
	6.46667	2327730	6.46667	2098350	6.46667	2535220
	6.475	2329180	6.475	2091180	6.475	2531030
	6.48333	2321250	6.48333	2094490	6.48333	2542530
	6.49167	2320130	6.49167	2095540	6.49167	2537610
	6.5	2327800	6.5	2088760	6.5	2532740
	6.50833	2327820	6.50833	2092750	6.50833	2535560
	6.51667	2326310	6.51667	2093940	6.51667	2539940
	6.525	2316300	6.525	2097620	6.525	2532390
	6.53333	2325120	6.53333	2092630	6.53333	2538690
	6.54167	2328690	6.54167	2097140	6.54167	2533350
	6.55	2327890	6.55	2090880	6.55	2535150
	6.55833	2326950	6.55833	2092910	6.55833	2533340
	6.56667	2323040	6.56667	2097120	6.56667	2538180
	6.575	2325180	6.575	2094940	6.575	2532470
	6.58333	2321700	6.58333	2092790	6.58333	2531380
	6.59167	2320870	6.59167	2095830	6.59167	2534170
	6.6	2325130	6.6	2092590	6.6	2535270
	6.60833	2317000	6.60833	2100330	6.60833	2549560
	6.61667	2326820	6.61667	2093230	6.61667	2540120
	6.625	2318570	6.625	2097340	6.625	2532970
	6.63333	2325610	6.63333	2090680	6.63333	2534880
	6.64167	2329310	6.64167	2092440	6.64167	2548620
	6.65	2327770	6.65	2093940	6.65	2534560
	6.65833	2332550	6.65833	2088140	6.65833	2542650
	6.66667	2323470	6.66667	2090870	6.66667	2534860
	6.675	2324760	6.675	2095410	6.675	2542240
	6.68333	2326140	6.68333	2092210	6.68333	2537840
	6.69167	2331280	6.69167	2091110	6.69167	2543270
	6.7	2332140	6.7	2092500	6.7	2542190
	6.70833	2318550	6.70833	2092380	6.70833	2533820
	6.71667	2325670	6.71667	2093770	6.71667	2528750
	6.725	2328470	6.725	2091310	6.725	2543590
	6.73333	2330650	6.73333	2092120	6.73333	2536370
	6.74167	2325820	6.74167	2090430	6.74167	2536540
	6.75	2326580	6.75	2092560	6.75	2534480
	6.75833	2325190	6.75833	2100780	6.75833	2533510
	6.76667	2325760	6.76667	2096910	6.76667	2542520
	6.775	2333490	6.775	2095540	6.775	2536850
	6.78333	2329530	6.78333	2092450	6.78333	2539520
	6.79167	2330500	6.79167	2091260	6.79167	2528000
	6.8	2332210	6.8	2095900	6.8	2537260
	6.80833	2322060	6.80833	2095950	6.80833	2541250
	6.81667	2330180	6.81667	2093820	6.81667	2547130
	6.825	2326820	6.825	2095090	6.825	2547090
	6.83333	2317790	6.83333	2096330	6.83333	2534900
	6.84167	2326660	6.84167	2098240	6.84167	2540070
	6.85	2334910	6.85	2098630	6.85	2541400
	6.85833	2331830	6.85833	2088270	6.85833	2542960
	6.86667	2333600	6.86667	2088050	6.86667	2534790
	6.875	2327000	6.875	2102390	6.875	2543080
	6.88333	2333650	6.88333	2096270	6.88333	2538520
	6.89167	2328490	6.89167	2098240	6.89167	2537680
	6.9	2329700	6.9	2091550	6.9	2536920
	6.90833	2340130	6.90833	2092570	6.90833	2531570
	6.91667	2327180	6.91667	2092700	6.91667	2539000
	6.925	2328680	6.925	2089350	6.925	2541410
	6.93333	2330330	6.93333	2096080	6.93333	2541470
	6.94167	2325430	6.94167	2096270	6.94167	2537560
	6.95	2330070	6.95	2091370	6.95	2543450
	6.95833	2328270	6.95833	2100940	6.95833	2548820
	6.96667	2333380	6.96667	2097300	6.96667	2539030
	6.975	2325850	6.975	2095170	6.975	2546040
	6.98333	2326470	6.98333	2092090	6.98333	2541860
	6.99167	2328730	6.99167	2088160	6.99167	2544120
	7	2339180	7	2096290	7	2533990
	7.00833	2331370	7.00833	2098840	7.00833	2549940
	7.01667	2337860	7.01667	2093300	7.01667	2536510
	7.025	2330990	7.025	2090440	7.025	2530520
	7.03333	2329690	7.03333	2096740	7.03333	2539990
	7.04167	2334370	7.04167	2092630	7.04167	2548280
	7.05	2333790	7.05	2090740	7.05	2533230
	7.05833	2334320	7.05833	2096200	7.05833	2539360
	7.06667	2334620	7.06667	2095900	7.06667	2548140
	7.075	2333180	7.075	2099390	7.075	2531760
	7.08333	2334160	7.08333	2102630	7.08333	2540310
	7.09167	2331370	7.09167	2100140	7.09167	2547800
	7.1	2338890	7.1	2093410	7.1	2541330
	7.10833	2334680	7.10833	2098060	7.10833	2539900
	7.11667	2330440	7.11667	2094210	7.11667	2540660
	7.125	2336100	7.125	2094970	7.125	2545460
	7.13333	2328570	7.13333	2102380	7.13333	2545520
	7.14167	2333810	7.14167	2091730	7.14167	2542550
	7.15	2335020	7.15	2096940	7.15	2543680
	7.15833	2331290	7.15833	2091360	7.15833	2538720
	7.16667	2332380	7.16667	2094350	7.16667	2542560
	7.175	2333220	7.175	2095790	7.175	2549060
	7.18333	2334410	7.18333	2086360	7.18333	2543870
	7.19167	2334710	7.19167	2100030	7.19167	2555100
	7.2	2341590	7.2	2100030	7.2	2544630
	7.20833	2337260	7.20833	2096900	7.20833	2550450
	7.21667	2335630	7.21667	2096060	7.21667	2542830
	7.225	2336790	7.225	2096550	7.225	2547190
	7.23333	2335400	7.23333	2097150	7.23333	2552350
	7.24167	2339000	7.24167	2097170	7.24167	2543510
	7.25	2334690	7.25	2101260	7.25	2545150
	7.25833	2332250	7.25833	2091270	7.25833	2545540
	7.26667	2329550	7.26667	2086800	7.26667	2541460
	7.275	2333580	7.275	2097580	7.275	2552430
	7.28333	2340170	7.28333	2095870	7.28333	2544570
	7.29167	2335230	7.29167	2103290	7.29167	2556680
	7.3	2345130	7.3	2097530	7.3	2541620
	7.30833	2336390	7.30833	2094240	7.30833	2545470
	7.31667	2332410	7.31667	2101150	7.31667	2552410
	7.325	2338680	7.325	2099240	7.325	2544330
	7.33333	2341820	7.33333	2099060	7.33333	2542180
	7.34167	2335020	7.34167	2086090	7.34167	2550540
	7.35	2334410	7.35	2095250	7.35	2542230
	7.35833	2340090	7.35833	2100660	7.35833	2548600
	7.36667	2334990	7.36667	2098490	7.36667	2535690
	7.375	2332020	7.375	2096040	7.375	2543110
	7.38333	2338700	7.38333	2100180	7.38333	2546200
	7.39167	2329990	7.39167	2099040	7.39167	2531240
	7.4	2339250	7.4	2092860	7.4	2551970
	7.40833	2336310	7.40833	2094760	7.40833	2543070
	7.41667	2333520	7.41667	2094320	7.41667	2553290
	7.425	2336530	7.425	2098870	7.425	2549070
	7.43333	2341770	7.43333	2095950	7.43333	2537830
	7.44167	2337790	7.44167	2098770	7.44167	2545310
	7.45	2346690	7.45	2101750	7.45	2541100
	7.45833	2346420	7.45833	2096230	7.45833	2549230
	7.46667	2337740	7.46667	2091090	7.46667	2545200
	7.475	2335420	7.475	2098560	7.475	2546910
	7.48333	2343080	7.48333	2100820	7.48333	2547860
	7.49167	2342540	7.49167	2097300	7.49167	2544710
	7.5	2339990	7.5	2100830	7.5	2549460
	7.50833	2336970	7.50833	2096000	7.50833	2539830
	7.51667	2340290	7.51667	2094470	7.51667	2547400
	7.525	2338460	7.525	2089850	7.525	2545140
	7.53333	2342420	7.53333	2103910	7.53333	2540180
	7.54167	2338690	7.54167	2091540	7.54167	2537480
	7.55	2345720	7.55	2092520	7.55	2542710
	7.55833	2341810	7.55833	2100290	7.55833	2544870
	7.56667	2340830	7.56667	2090290	7.56667	2547040
	7.575	2335320	7.575	2096910	7.575	2540820
	7.58333	2347180	7.58333	2099750	7.58333	2539500
	7.59167	2335100	7.59167	2095630	7.59167	2534250
	7.6	2342280	7.6	2097790	7.6	2540090
	7.60833	2339070	7.60833	2093400	7.60833	2545400
	7.61667	2341260	7.61667	2093590	7.61667	2544340
	7.625	2340660	7.625	2093290	7.625	2541630
	7.63333	2342070	7.63333	2095890	7.63333	2539310
	7.64167	2338360	7.64167	2093550	7.64167	2551570
	7.65	2339470	7.65	2092250	7.65	2546110
	7.65833	2347230	7.65833	2099360	7.65833	2542040
	7.66667	2340030	7.66667	2094380	7.66667	2542710
	7.675	2340210	7.675	2098730	7.675	2542890
	7.68333	2348700	7.68333	2100360	7.68333	2552040
	7.69167	2350940	7.69167	2099900	7.69167	2537290
	7.7	2349250	7.7	2090050	7.7	2540530
	7.70833	2349120	7.70833	2096420	7.70833	2545970
	7.71667	2340180	7.71667	2097920	7.71667	2541930
	7.725	2342640	7.725	2098200	7.725	2545500
	7.73333	2341500	7.73333	2093480	7.73333	2552690
	7.74167	2338690	7.74167	2100410	7.74167	2545380
	7.75	2347680	7.75	2099880	7.75	2548730
	7.75833	2345640	7.75833	2097910	7.75833	2547050
	7.76667	2340460	7.76667	2095020	7.76667	2545520
	7.775	2340130	7.775	2096190	7.775	2550740
	7.78333	2342450	7.78333	2092480	7.78333	2543440
	7.79167	2346680	7.79167	2096670	7.79167	2539040
	7.8	2346210	7.8	2099250	7.8	2543590
	7.80833	2347320	7.80833	2104920	7.80833	2536950
	7.81667	2347570	7.81667	2096230	7.81667	2542670
	7.825	2340890	7.825	2093970	7.825	2543850
	7.83333	2348320	7.83333	2094650	7.83333	2548370
	7.84167	2347450	7.84167	2096140	7.84167	2542280
	7.85	2351140	7.85	2089330	7.85	2541240
	7.85833	2349380	7.85833	2098460	7.85833	2551030
	7.86667	2347080	7.86667	2096810	7.86667	2542930
	7.875	2352780	7.875	2102150	7.875	2543900
	7.88333	2349230	7.88333	2098400	7.88333	2547180
	7.89167	2346350	7.89167	2095070	7.89167	2548360
	7.9	2348250	7.9	2099360	7.9	2546930
	7.90833	2344940	7.90833	2098070	7.90833	2545350
	7.91667	2349810	7.91667	2101240	7.91667	2542410
	7.925	2350090	7.925	2096980	7.925	2543910
	7.93333	2345740	7.93333	2100950	7.93333	2555940
	7.94167	2351730	7.94167	2102120	7.94167	2548290
	7.95	2352830	7.95	2100940	7.95	2540250
	7.95833	2345420	7.95833	2106280	7.95833	2542320
	7.96667	2342940	7.96667	2108570	7.96667	2547590
	7.975	2352700	7.975	2098840	7.975	2540230
	7.98333	2347350	7.98333	2094260	7.98333	2543410
	7.99167	2350470	7.99167	2094510	7.99167	2545260
	8	2351520	8	2096750	8	2542390
	8.00833	2350280	8.00833	2100700	8.00833	2540510
	8.01667	2352000	8.01667	2098630	8.01667	2544990
	8.025	2359830	8.025	2099250	8.025	2543840
	8.03333	2350500	8.03333	2100820	8.03333	2546740
	8.04167	2343870	8.04167	2106400	8.04167	2553220
	8.05	2351250	8.05	2100140	8.05	2548160
	8.05833	2351970	8.05833	2102650	8.05833	2538860
	8.06667	2346440	8.06667	2097110	8.06667	2548500
	8.075	2353340	8.075	2097350	8.075	2549240
	8.08333	2349450	8.08333	2092040	8.08333	2541080
	8.09167	2356870	8.09167	2097680	8.09167	2549570
	8.1	2348820	8.1	2101530	8.1	2542730
	8.10833	2353350	8.10833	2097270	8.10833	2554350
	8.11667	2350340	8.11667	2099370	8.11667	2552230
	8.125	2349550	8.125	2094100	8.125	2547450
	8.13333	2355780	8.13333	2094610	8.13333	2539800
	8.14167	2355990	8.14167	2095310	8.14167	2544710
	8.15	2348970	8.15	2105630	8.15	2546270
	8.15833	2352250	8.15833	2096960	8.15833	2535020
	8.16667	2352530	8.16667	2099350	8.16667	2549320
	8.175	2348490	8.175	2093630	8.175	2544510
	8.18333	2352700	8.18333	2098560	8.18333	2539750
	8.19167	2354110	8.19167	2103820	8.19167	2544610
	8.2	2356100	8.2	2096110	8.2	2544100
	8.20833	2354730	8.20833	2102460	8.20833	2547410
	8.21667	2351830	8.21667	2096780	8.21667	2545390
	8.225	2355250	8.225	2098260	8.225	2549250
	8.23333	2351390	8.23333	2097500	8.23333	2542550
	8.24167	2345330	8.24167	2100420	8.24167	2545670
	8.25	2356770	8.25	2101260	8.25	2548870
	8.25833	2355510	8.25833	2104620	8.25833	2545740
	8.26667	2351720	8.26667	2100320	8.26667	2539580
	8.275	2354360	8.275	2093710	8.275	2549710
	8.28333	2353780	8.28333	2101310	8.28333	2546000
	8.29167	2357330	8.29167	2099840	8.29167	2546350
	8.3	2352850	8.3	2099110	8.3	2545590
	8.30833	2348490	8.30833	2107200	8.30833	2550820
	8.31667	2352370	8.31667	2094010	8.31667	2560460
	8.325	2347910	8.325	2098920	8.325	2545650
	8.33333	2352230	8.33333	2097350	8.33333	2553250
	8.34167	2352770	8.34167	2104650	8.34167	2553760
	8.35	2347300	8.35	2101460	8.35	2547060
	8.35833	2351790	8.35833	2095010	8.35833	2549300
	8.36667	2345990	8.36667	2098640	8.36667	2541330
	8.375	2353870	8.375	2100440	8.375	2544020
	8.38333	2354300	8.38333	2104850	8.38333	2544060
	8.39167	2353120	8.39167	2098640	8.39167	2546030
	8.4	2354650	8.4	2096330	8.4	2547040
	8.40833	2354250	8.40833	2105770	8.40833	2544440
	8.41667	2355410	8.41667	2096170	8.41667	2545110
	8.425	2357450	8.425	2098610	8.425	2547190
	8.43333	2352790	8.43333	2098500	8.43333	2543030
	8.44167	2354340	8.44167	2097160	8.44167	2550770
	8.45	2354880	8.45	2097400	8.45	2555550
	8.45833	2359650	8.45833	2105980	8.45833	2554120
	8.46667	2352370	8.46667	2102960	8.46667	2549040
	8.475	2356960	8.475	2099690	8.475	2551340
	8.48333	2354260	8.48333	2101600	8.48333	2549560
	8.49167	2352190	8.49167	2099060	8.49167	2552810
	8.5	2354110	8.5	2100250	8.5	2543390
	8.50833	2360100	8.50833	2097360	8.50833	2550450
	8.51667	2355070	8.51667	2100410	8.51667	2556200
	8.525	2361890	8.525	2098990	8.525	2549810
	8.53333	2355090	8.53333	2096880	8.53333	2553190
	8.54167	2353490	8.54167	2099460	8.54167	2547980
	8.55	2356370	8.55	2101930	8.55	2554920
	8.55833	2356490	8.55833	2097140	8.55833	2553490
	8.56667	2353730	8.56667	2095640	8.56667	2554210
	8.575	2350060	8.575	2096730	8.575	2554120
	8.58333	2355360	8.58333	2103710	8.58333	2553830
	8.59167	2351370	8.59167	2102040	8.59167	2543790
	8.6	2359000	8.6	2100680	8.6	2554350
	8.60833	2360770	8.60833	2100430	8.60833	2552630
	8.61667	2352110	8.61667	2097470	8.61667	2539970
	8.625	2363870	8.625	2094210	8.625	2554300
	8.63333	2358780	8.63333	2105490	8.63333	2554170
	8.64167	2358720	8.64167	2099480	8.64167	2549650
	8.65	2362200	8.65	2101090	8.65	2554140
	8.65833	2357230	8.65833	2097700	8.65833	2531450
	8.66667	2364590	8.66667	2099370	8.66667	2554830
	8.675	2354410	8.675	2097460	8.675	2546400
	8.68333	2359600	8.68333	2097430	8.68333	2540550
	8.69167	2362000	8.69167	2102760	8.69167	2550220
	8.7	2362120	8.7	2094170	8.7	2545230
	8.70833	2357000	8.70833	2096510	8.70833	2549040
	8.71667	2355560	8.71667	2101280	8.71667	2559440
	8.725	2372540	8.725	2102150	8.725	2546350
	8.73333	2358980	8.73333	2103410	8.73333	2554160
	8.74167	2358590	8.74167	2094340	8.74167	2547810
	8.75	2359540	8.75	2100360	8.75	2549450
	8.75833	2360930	8.75833	2100940	8.75833	2549360
	8.76667	2360220	8.76667	2098950	8.76667	2550910
	8.775	2359090	8.775	2093250	8.775	2547480
	8.78333	2354980	8.78333	2093170	8.78333	2540240
	8.79167	2356310	8.79167	2097360	8.79167	2549260
	8.8	2360560	8.8	2096930	8.8	2550480
	8.80833	2364700	8.80833	2096360	8.80833	2548280
	8.81667	2359300	8.81667	2094050	8.81667	2549990
	8.825	2353440	8.825	2101080	8.825	2548140
	8.83333	2364000	8.83333	2105270	8.83333	2553000
	8.84167	2351080	8.84167	2098370	8.84167	2553190
	8.85	2353200	8.85	2095550	8.85	2556830
	8.85833	2359140	8.85833	2106770	8.85833	2557410
	8.86667	2362360	8.86667	2098710	8.86667	2555440
	8.875	2358050	8.875	2103140	8.875	2552780
	8.88333	2359100	8.88333	2098980	8.88333	2553820
	8.89167	2363290	8.89167	2092390	8.89167	2553150
	8.9	2361160	8.9	2095050	8.9	2548370
	8.90833	2361680	8.90833	2093750	8.90833	2547030
	8.91667	2361170	8.91667	2100310	8.91667	2547720
	8.925	2360950	8.925	2100460	8.925	2548780
	8.93333	2357380	8.93333	2100920	8.93333	2554790
	8.94167	2358940	8.94167	2099760	8.94167	2557010
	8.95	2354230	8.95	2105580	8.95	2551350
	8.95833	2361240	8.95833	2100090	8.95833	2553460
	8.96667	2364700	8.96667	2099480	8.96667	2546380
	8.975	2356640	8.975	2091890	8.975	2549070
	8.98333	2353790	8.98333	2098990	8.98333	2551900
	8.99167	2365140	8.99167	2101020	8.99167	2550840
	9	2360320	9	2092630	9	2547810
	9.00833	2360690	9.00833	2100670	9.00833	2548090
	9.01667	2364860	9.01667	2103980	9.01667	2544080
	9.025	2363780	9.025	2102670	9.025	2542160
	9.03333	2359340	9.03333	2097600	9.03333	2549370
	9.04167	2357930	9.04167	2100740	9.04167	2556910
	9.05	2361000	9.05	2098910	9.05	2554180
	9.05833	2362450	9.05833	2100790	9.05833	2549610
	9.06667	2361900	9.06667	2096510	9.06667	2548750
	9.075	2365930	9.075	2097510	9.075	2550340
	9.08333	2362820	9.08333	2103830	9.08333	2544480
	9.09167	2365360	9.09167	2095150	9.09167	2552520
	9.1	2365730	9.1	2099040	9.1	2563360
	9.10833	2354900	9.10833	2104090	9.10833	2558020
	9.11667	2357590	9.11667	2096820	9.11667	2552440
	9.125	2363080	9.125	2105650	9.125	2547930
	9.13333	2359140	9.13333	2098650	9.13333	2547660
	9.14167	2364060	9.14167	2102360	9.14167	2552240
	9.15	2362310	9.15	2099870	9.15	2546260
	9.15833	2361370	9.15833	2104590	9.15833	2540890
	9.16667	2364330	9.16667	2102660	9.16667	2553040
	9.175	2364060	9.175	2104830	9.175	2549800
	9.18333	2364740	9.18333	2097510	9.18333	2552110
	9.19167	2360770	9.19167	2105170	9.19167	2548580
	9.2	2358370	9.2	2103900	9.2	2547150
	9.20833	2360500	9.20833	2099360	9.20833	2548840
	9.21667	2365420	9.21667	2102410	9.21667	2554230
	9.225	2365020	9.225	2092050	9.225	2558650
	9.23333	2360020	9.23333	2099340	9.23333	2557060
	9.24167	2361550	9.24167	2098020	9.24167	2549520
	9.25	2360480	9.25	2100870	9.25	2556120
	9.25833	2358280	9.25833	2098800	9.25833	2544750
	9.26667	2372150	9.26667	2099930	9.26667	2561880
	9.275	2363180	9.275	2102380	9.275	2554910
	9.28333	2366660	9.28333	2104430	9.28333	2550780
	9.29167	2361220	9.29167	2101140	9.29167	2552590
	9.3	2362670	9.3	2103110	9.3	2549020
	9.30833	2359330	9.30833	2105200	9.30833	2552360
	9.31667	2362590	9.31667	2097890	9.31667	2551180
	9.325	2363390	9.325	2099990	9.325	2558370
	9.33333	2368770	9.33333	2105040	9.33333	2545900
	9.34167	2362860	9.34167	2102540	9.34167	2558320
	9.35	2368180	9.35	2103380	9.35	2550910
	9.35833	2364010	9.35833	2101110	9.35833	2546790
	9.36667	2368730	9.36667	2101080	9.36667	2556190
	9.375	2367690	9.375	2109470	9.375	2549390
	9.38333	2365540	9.38333	2101030	9.38333	2549030
	9.39167	2368950	9.39167	2107650	9.39167	2554820
	9.4	2363960	9.4	2097240	9.4	2550210
	9.40833	2372670	9.40833	2100810	9.40833	2553520
	9.41667	2370280	9.41667	2104110	9.41667	2552110
	9.425	2372530	9.425	2103620	9.425	2556850
	9.43333	2365620	9.43333	2099720	9.43333	2551420
	9.44167	2360800	9.44167	2102550	9.44167	2551050
	9.45	2363040	9.45	2093160	9.45	2559120
	9.45833	2369010	9.45833	2100970	9.45833	2559350
	9.46667	2362210	9.46667	2102060	9.46667	2562670
	9.475	2363680	9.475	2102260	9.475	2558330
	9.48333	2365460	9.48333	2100540	9.48333	2555320
	9.49167	2361070	9.49167	2093930	9.49167	2558210
	9.5	2364840	9.5	2101630	9.5	2560730
	9.50833	2363890	9.50833	2092470	9.50833	2557350
	9.51667	2364530	9.51667	2099840	9.51667	2551090
	9.525	2368920	9.525	2099620	9.525	2559270
	9.53333	2366400	9.53333	2101870	9.53333	2552070
	9.54167	2365340	9.54167	2101700	9.54167	2551460
	9.55	2363630	9.55	2098400	9.55	2554440
	9.55833	2363980	9.55833	2096300	9.55833	2552400
	9.56667	2369500	9.56667	2104160	9.56667	2558020
	9.575	2370790	9.575	2100950	9.575	2550480
	9.58333	2370510	9.58333	2103320	9.58333	2551080
	9.59167	2366330	9.59167	2097470	9.59167	2562380
	9.6	2370200	9.6	2097960	9.6	2560170
	9.60833	2366590	9.60833	2098060	9.60833	2560280
	9.61667	2370950	9.61667	2096410	9.61667	2558230
	9.625	2369890	9.625	2103150	9.625	2557630
	9.63333	2369080	9.63333	2107860	9.63333	2561300
	9.64167	2370740	9.64167	2098900	9.64167	2565540
	9.65	2358310	9.65	2100620	9.65	2553840
	9.65833	2365970	9.65833	2101360	9.65833	2555920
	9.66667	2374380	9.66667	2099720	9.66667	2559540
	9.675	2373100	9.675	2102750	9.675	2559790
	9.68333	2364770	9.68333	2098410	9.68333	2555340
	9.69167	2366880	9.69167	2106200	9.69167	2552630
	9.7	2373700	9.7	2100950	9.7	2564180
	9.70833	2372660	9.70833	2100780	9.70833	2560330
	9.71667	2369270	9.71667	2098850	9.71667	2557010
	9.725	2359130	9.725	2105840	9.725	2556910
	9.73333	2367490	9.73333	2093280	9.73333	2557160
	9.74167	2368660	9.74167	2096760	9.74167	2549820
	9.75	2374060	9.75	2097880	9.75	2555670
	9.75833	2371930	9.75833	2106360	9.75833	2550650
	9.76667	2370850	9.76667	2098080	9.76667	2550390
	9.775	2366270	9.775	2106000	9.775	2553440
	9.78333	2366860	9.78333	2099860	9.78333	2555400
	9.79167	2363220	9.79167	2100540	9.79167	2556670
	9.8	2376060	9.8	2101100	9.8	2560550
	9.80833	2373170	9.80833	2104080	9.80833	2550530
	9.81667	2373170	9.81667	2108590	9.81667	2558730
	9.825	2377750	9.825	2093340	9.825	2558450
	9.83333	2371700	9.83333	2097620	9.83333	2556430
	9.84167	2368080	9.84167	2102460	9.84167	2554020
	9.85	2371420	9.85	2098880	9.85	2549960
	9.85833	2368380	9.85833	2096440	9.85833	2554100
	9.86667	2373950	9.86667	2102990	9.86667	2554790
	9.875	2363660	9.875	2101460	9.875	2558250
	9.88333	2373860	9.88333	2099050	9.88333	2557090
	9.89167	2374860	9.89167	2099930	9.89167	2553540
	9.9	2369370	9.9	2099240	9.9	2551330
	9.90833	2368400	9.90833	2102030	9.90833	2554430
	9.91667	2371340	9.91667	2102580	9.91667	2554030
	9.925	2375030	9.925	2102660	9.925	2551600
	9.93333	2379190	9.93333	2104280	9.93333	2560840
	9.94167	2373720	9.94167	2101240	9.94167	2561510
	9.95	2375630	9.95	2099140	9.95	2553240
	9.95833	2368200	9.95833	2097410	9.95833	2553330
	9.96667	2369260	9.96667	2106240	9.96667	2558200
	9.975	2369800	9.975	2104860	9.975	2557260
	9.98333	2360340	9.98333	2103720	9.98333	2554290
	9.99167	2376880	9.99167	2106780	9.99167	2556860
	10	2373350	10	2102080	10	2565610
	10.0083	2367310	10.0083	2106720	10.0083	2553930
	10.0167	2375550	10.0167	2100040	10.0167	2551400
	10.025	2371720	10.025	2104200	10.025	2564260
	10.0333	2373320	10.0333	2096850	10.0333	2555500
	10.0417	2370740	10.0417	2106670	10.0417	2549750
	10.05	2385850	10.05	2097620	10.05	2557900
	10.0583	2374330	10.0583	2100740	10.0583	2560860
	10.0667	2383380	10.0667	2099340	10.0667	2553040
	10.075	2376440	10.075	2101330	10.075	2549870
	10.0833	2370090	10.0833	2096620	10.0833	2565240
	10.0917	2369350	10.0917	2101220	10.0917	2554810
	10.1	2373840	10.1	2100050	10.1	2557770
	10.1083	2381810	10.1083	2103570	10.1083	2555300
	10.1167	2375570	10.1167	2094970	10.1167	2561740
	10.125	2366850	10.125	2100100	10.125	2561390
	10.1333	2374270	10.1333	2103640	10.1333	2561530
	10.1417	2376420	10.1417	2098520	10.1417	2566030
	10.15	2372460	10.15	2100460	10.15	2557690
	10.1583	2379390	10.1583	2095670	10.1583	2557480
	10.1667	2373970	10.1667	2101680	10.1667	2553540
	10.175	2380820	10.175	2100010	10.175	2562410
	10.1833	2375520	10.1833	2103950	10.1833	2555260
	10.1917	2374560	10.1917	2105020	10.1917	2556880
	10.2	2374250	10.2	2100700	10.2	2566200
	10.2083	2381690	10.2083	2100070	10.2083	2556930
	10.2167	2379180	10.2167	2102940	10.2167	2552800
	10.225	2382130	10.225	2108430	10.225	2551950
	10.2333	2372350	10.2333	2097570	10.2333	2556300
	10.2417	2378460	10.2417	2105320	10.2417	2558130
	10.25	2377360	10.25	2104390	10.25	2560460
	10.2583	2376850	10.2583	2104650	10.2583	2563500
	10.2667	2377080	10.2667	2098380	10.2667	2556080
	10.275	2374500	10.275	2096960	10.275	2558380
	10.2833	2376340	10.2833	2097410	10.2833	2560150
	10.2917	2374530	10.2917	2100710	10.2917	2557350
	10.3	2367020	10.3	2107000	10.3	2555880
	10.3083	2374540	10.3083	2101710	10.3083	2562560
	10.3167	2378100	10.3167	2102610	10.3167	2561750
	10.325	2374780	10.325	2101530	10.325	2566120
	10.3333	2380940	10.3333	2103200	10.3333	2571410
	10.3417	2376710	10.3417	2103430	10.3417	2558880
	10.35	2369280	10.35	2104180	10.35	2553370
	10.3583	2377040	10.3583	2104590	10.3583	2553510
	10.3667	2376400	10.3667	2112060	10.3667	2561320
	10.375	2376320	10.375	2107580	10.375	2555950
	10.3833	2375270	10.3833	2103150	10.3833	2550240
	10.3917	2377440	10.3917	2100870	10.3917	2561850
	10.4	2371580	10.4	2099600	10.4	2548850
	10.4083	2378440	10.4083	2100170	10.4083	2549390
	10.4167	2378940	10.4167	2101590	10.4167	2563680
	10.425	2379180	10.425	2096500	10.425	2552440
	10.4333	2380850	10.4333	2107770	10.4333	2560740
	10.4417	2380160	10.4417	2104490	10.4417	2556950
	10.45	2378270	10.45	2104120	10.45	2551200
	10.4583	2371700	10.4583	2106460	10.4583	2562910
	10.4667	2368370	10.4667	2098410	10.4667	2551140
	10.475	2380010	10.475	2105290	10.475	2564010
	10.4833	2375550	10.4833	2103570	10.4833	2546090
	10.4917	2378160	10.4917	2096740	10.4917	2565380
	10.5	2380600	10.5	2110890	10.5	2553760
	10.5083	2380640	10.5083	2105190	10.5083	2557770
	10.5167	2376130	10.5167	2100490	10.5167	2557970
	10.525	2378000	10.525	2108520	10.525	2556130
	10.5333	2377900	10.5333	2107410	10.5333	2561110
	10.5417	2374100	10.5417	2105680	10.5417	2556430
	10.55	2371790	10.55	2112790	10.55	2560230
	10.5583	2380250	10.5583	2096910	10.5583	2564110
	10.5667	2379340	10.5667	2111130	10.5667	2556070
	10.575	2381850	10.575	2107020	10.575	2559900
	10.5833	2385410	10.5833	2103270	10.5833	2563440
	10.5917	2378870	10.5917	2107060	10.5917	2563860
	10.6	2376800	10.6	2102350	10.6	2562110
	10.6083	2375640	10.6083	2104600	10.6083	2557540
	10.6167	2381000	10.6167	2100620	10.6167	2554480
	10.625	2383500	10.625	2104240	10.625	2565740
	10.6333	2387100	10.6333	2106690	10.6333	2550710
	10.6417	2384030	10.6417	2107780	10.6417	2555380
	10.65	2372800	10.65	2103420	10.65	2554120
	10.6583	2381930	10.6583	2107480	10.6583	2559100
	10.6667	2378170	10.6667	2101820	10.6667	2554200
	10.675	2381570	10.675	2104460	10.675	2562050
	10.6833	2376580	10.6833	2107010	10.6833	2564630
	10.6917	2378190	10.6917	2105720	10.6917	2555090
	10.7	2380530	10.7	2099320	10.7	2561000
	10.7083	2380830	10.7083	2103500	10.7083	2558760
	10.7167	2384110	10.7167	2105000	10.7167	2561190
	10.725	2381390	10.725	2102250	10.725	2561500
	10.7333	2374960	10.7333	2103800	10.7333	2556550
	10.7417	2374750	10.7417	2096330	10.7417	2559510
	10.75	2388160	10.75	2104460	10.75	2560120
	10.7583	2386790	10.7583	2104300	10.7583	2561250
	10.7667	2371190	10.7667	2100120	10.7667	2563420
	10.775	2376660	10.775	2105840	10.775	2561470
	10.7833	2383060	10.7833	2103960	10.7833	2563250
	10.7917	2382040	10.7917	2106670	10.7917	2556930
	10.8	2383440	10.8	2103800	10.8	2551920
	10.8083	2379840	10.8083	2102050	10.8083	2559630
	10.8167	2381560	10.8167	2110700	10.8167	2561370
	10.825	2380880	10.825	2104580	10.825	2566190
	10.8333	2383300	10.8333	2102630	10.8333	2568100
	10.8417	2380900	10.8417	2102830	10.8417	2554580
	10.85	2382840	10.85	2103900	10.85	2564520
	10.8583	2385040	10.8583	2093960	10.8583	2549820
	10.8667	2383790	10.8667	2097440	10.8667	2556910
	10.875	2385560	10.875	2100490	10.875	2564780
	10.8833	2378990	10.8833	2097680	10.8833	2559030
	10.8917	2385750	10.8917	2105720	10.8917	2553570
	10.9	2387140	10.9	2105990	10.9	2561810
	10.9083	2383730	10.9083	2103140	10.9083	2554940
	10.9167	2385510	10.9167	2104260	10.9167	2556840
	10.925	2386890	10.925	2096900	10.925	2560790
	10.9333	2379390	10.9333	2105240	10.9333	2557740
	10.9417	2375390	10.9417	2100290	10.9417	2558000
	10.95	2380270	10.95	2101640	10.95	2569460
	10.9583	2380690	10.9583	2103370	10.9583	2560660
	10.9667	2382210	10.9667	2103580	10.9667	2565850
	10.975	2384620	10.975	2103800	10.975	2556030
	10.9833	2382530	10.9833	2100710	10.9833	2558820
	10.9917	2379170	10.9917	2103510	10.9917	2567940
	11	2387660	11	2101330	11	2568750
	11.0083	2384160	11.0083	2100110	11.0083	2563250
	11.0167	2373800	11.0167	2100940	11.0167	2565080
	11.025	2379080	11.025	2094870	11.025	2563130
	11.0333	2384940	11.0333	2105780	11.0333	2566880
	11.0417	2384840	11.0417	2107800	11.0417	2565390
	11.05	2382250	11.05	2102790	11.05	2564590
	11.0583	2383700	11.0583	2104170	11.0583	2560610
	11.0667	2383980	11.0667	2099560	11.0667	2568930
	11.075	2380310	11.075	2101710	11.075	2565880
	11.0833	2381790	11.0833	2098840	11.0833	2560220
	11.0917	2384580	11.0917	2105380	11.0917	2554530
	11.1	2384530	11.1	2101010	11.1	2565270
	11.1083	2384120	11.1083	2101520	11.1083	2562930
	11.1167	2382960	11.1167	2102630	11.1167	2566950
	11.125	2385620	11.125	2110830	11.125	2551540
	11.1333	2377610	11.1333	2106410	11.1333	2562510
	11.1417	2385770	11.1417	2105080	11.1417	2559300
	11.15	2382500	11.15	2101360	11.15	2552950
	11.1583	2385740	11.1583	2099000	11.1583	2570320
	11.1667	2387440	11.1667	2104110	11.1667	2570290
	11.175	2385430	11.175	2102200	11.175	2558590
	11.1833	2380900	11.1833	2097780	11.1833	2561800
	11.1917	2388370	11.1917	2106640	11.1917	2564490
	11.2	2377000	11.2	2107700	11.2	2562120
	11.2083	2388930	11.2083	2108290	11.2083	2559170
	11.2167	2381900	11.2167	2105560	11.2167	2563710
	11.225	2379970	11.225	2105290	11.225	2563110
	11.2333	2385120	11.2333	2100610	11.2333	2562810
	11.2417	2374720	11.2417	2106330	11.2417	2563100
	11.25	2387800	11.25	2103140	11.25	2556590
	11.2583	2380790	11.2583	2104630	11.2583	2564400
	11.2667	2386550	11.2667	2097900	11.2667	2565670
	11.275	2388610	11.275	2102900	11.275	2569700
	11.2833	2388820	11.2833	2104620	11.2833	2554760
	11.2917	2380630	11.2917	2099230	11.2917	2560130
	11.3	2386670	11.3	2106640	11.3	2564130
	11.3083	2375810	11.3083	2106370	11.3083	2554540
	11.3167	2388830	11.3167	2099390	11.3167	2555140
	11.325	2383390	11.325	2101210	11.325	2554970
	11.3333	2381560	11.3333	2103260	11.3333	2567120
	11.3417	2388660	11.3417	2104290	11.3417	2557690
	11.35	2379540	11.35	2100390	11.35	2553780
	11.3583	2382210	11.3583	2105850	11.3583	2561330
	11.3667	2387100	11.3667	2102680	11.3667	2560730
	11.375	2373880	11.375	2100620	11.375	2555200
	11.3833	2384020	11.3833	2102670	11.3833	2561780
	11.3917	2384160	11.3917	2105220	11.3917	2550950
	11.4	2381180	11.4	2110800	11.4	2568340
	11.4083	2383650	11.4083	2097910	11.4083	2563530
	11.4167	2384920	11.4167	2104900	11.4167	2565490
	11.425	2382800	11.425	2098910	11.425	2553270
	11.4333	2383450	11.4333	2109010	11.4333	2567500
	11.4417	2380610	11.4417	2108460	11.4417	2559770
	11.45	2392860	11.45	2100140	11.45	2561390
	11.4583	2380580	11.4583	2099370	11.4583	2567330
	11.4667	2390820	11.4667	2106830	11.4667	2562100
	11.475	2382960	11.475	2100520	11.475	2558980
	11.4833	2383320	11.4833	2099850	11.4833	2555520
	11.4917	2378450	11.4917	2107180	11.4917	2569290
	11.5	2385020	11.5	2108020	11.5	2564630
	11.5083	2389950	11.5083	2107460	11.5083	2571590
	11.5167	2375460	11.5167	2103920	11.5167	2558850
	11.525	2387770	11.525	2108070	11.525	2565380
	11.5333	2386100	11.5333	2097240	11.5333	2563290
	11.5417	2383740	11.5417	2107540	11.5417	2557610
	11.55	2382810	11.55	2110280	11.55	2564740
	11.5583	2385780	11.5583	2101150	11.5583	2562420
	11.5667	2384640	11.5667	2103340	11.5667	2564580
	11.575	2385530	11.575	2107290	11.575	2562690
	11.5833	2388730	11.5833	2100810	11.5833	2566190
	11.5917	2384650	11.5917	2100000	11.5917	2563260
	11.6	2389390	11.6	2106530	11.6	2561430
	11.6083	2392860	11.6083	2101810	11.6083	2555450
	11.6167	2389840	11.6167	2103250	11.6167	2567800
	11.625	2387620	11.625	2105510	11.625	2558710
	11.6333	2392330	11.6333	2104510	11.6333	2560940
	11.6417	2391240	11.6417	2101670	11.6417	2560150
	11.65	2392810	11.65	2108400	11.65	2558280
	11.6583	2391550	11.6583	2103460	11.6583	2562650
	11.6667	2392500	11.6667	2107850	11.6667	2556150
	11.675	2389890	11.675	2097870	11.675	2544620
	11.6833	2392130	11.6833	2103050	11.6833	2566250
	11.6917	2383220	11.6917	2102470	11.6917	2563520
	11.7	2389180	11.7	2108440	11.7	2562670
	11.7083	2388910	11.7083	2102910	11.7083	2563710
	11.7167	2387490	11.7167	2104860	11.7167	2570550
	11.725	2378920	11.725	2102660	11.725	2556260
	11.7333	2385880	11.7333	2093190	11.7333	2569220
	11.7417	2382920	11.7417	2102940	11.7417	2571710
	11.75	2384190	11.75	2109290	11.75	2564510
	11.7583	2379760	11.7583	2100780	11.7583	2573270
	11.7667	2391680	11.7667	2114980	11.7667	2573280
	11.775	2385930	11.775	2104220	11.775	2565230
	11.7833	2393250	11.7833	2103750	11.7833	2565120
	11.7917	2385420	11.7917	2096550	11.7917	2562300
	11.8	2388150	11.8	2098990	11.8	2563000
	11.8083	2395060	11.8083	2100970	11.8083	2568930
	11.8167	2388130	11.8167	2102640	11.8167	2560050
	11.825	2389670	11.825	2103820	11.825	2564460
	11.8333	2387780	11.8333	2106880	11.8333	2567610
	11.8417	2390380	11.8417	2106590	11.8417	2553280
	11.85	2386090	11.85	2100900	11.85	2562520
	11.8583	2388640	11.8583	2106800	11.8583	2564860
	11.8667	2389590	11.8667	2111290	11.8667	2553230
	11.875	2389840	11.875	2101410	11.875	2561870
	11.8833	2384660	11.8833	2106040	11.8833	2567460
	11.8917	2388710	11.8917	2109620	11.8917	2563570
	11.9	2394190	11.9	2100200	11.9	2562460
	11.9083	2389050	11.9083	2101450	11.9083	2566020
	11.9167	2390160	11.9167	2107740	11.9167	2561910
	11.925	2388190	11.925	2104010	11.925	2570560
	11.9333	2387980	11.9333	2102600	11.9333	2563490
	11.9417	2383750	11.9417	2105340	11.9417	2563520
	11.95	2385290	11.95	2108240	11.95	2561750
	11.9583	2381540	11.9583	2102280	11.9583	2554830
	11.9667	2385050	11.9667	2102430	11.9667	2555750
	11.975	2390320	11.975	2104410	11.975	2554200
	11.9833	2391950	11.9833	2101430	11.9833	2569740
	11.9917	2389750	11.9917	2103470	11.9917	2569780
	12	2389830	12	2103530	12	2561670
	12.0083	2385150	12.0083	2103100	12.0083	2559790
	12.0167	2383090	12.0167	2104510	12.0167	2567580
	12.025	2387870	12.025	2107530	12.025	2565820
	12.0333	2384500	12.0333	2107780	12.0333	2576380
	12.0417	2388290	12.0417	2107370	12.0417	2554580
	12.05	2396300	12.05	2105490	12.05	2569920
	12.0583	2387380	12.0583	2105900	12.0583	2563070
	12.0667	2395790	12.0667	2108400	12.0667	2560720
	12.075	2387860	12.075	2109370	12.075	2561820
	12.0833	2391110	12.0833	2103560	12.0833	2567720
	12.0917	2390240	12.0917	2103750	12.0917	2569960
	12.1	2392340	12.1	2101710	12.1	2568910
	12.1083	2389250	12.1083	2105810	12.1083	2562440
	12.1167	2388540	12.1167	2106150	12.1167	2567320
	12.125	2390520	12.125	2096300	12.125	2566300
	12.1333	2384890	12.1333	2102590	12.1333	2565600
	12.1417	2385670	12.1417	2099460	12.1417	2564850
	12.15	2389510	12.15	2112930	12.15	2561260
	12.1583	2384270	12.1583	2109020	12.1583	2564930
	12.1667	2392230	12.1667	2103100	12.1667	2567860
	12.175	2392260	12.175	2104300	12.175	2576110
	12.1833	2383570	12.1833	2104230	12.1833	2562350
	12.1917	2391650	12.1917	2104960	12.1917	2559460
	12.2	2388070	12.2	2106730	12.2	2570270
	12.2083	2390520	12.2083	2106000	12.2083	2568050
	12.2167	2393920	12.2167	2108600	12.2167	2558560
	12.225	2391630	12.225	2099580	12.225	2563590
	12.2333	2388260	12.2333	2105320	12.2333	2567720
	12.2417	2390270	12.2417	2108500	12.2417	2569090
	12.25	2383810	12.25	2100390	12.25	2571520
	12.2583	2397140	12.2583	2112040	12.2583	2575390
	12.2667	2396050	12.2667	2100340	12.2667	2567620
	12.275	2388880	12.275	2100360	12.275	2561840
	12.2833	2389510	12.2833	2103970	12.2833	2571490
	12.2917	2394900	12.2917	2105690	12.2917	2560320
	12.3	2399950	12.3	2101990	12.3	2559720
	12.3083	2392640	12.3083	2109040	12.3083	2561200
	12.3167	2390440	12.3167	2108370	12.3167	2553910
	12.325	2391690	12.325	2102680	12.325	2571960
	12.3333	2397770	12.3333	2101600	12.3333	2561400
	12.3417	2394510	12.3417	2098290	12.3417	2566330
	12.35	2386490	12.35	2110610	12.35	2558090
	12.3583	2398900	12.3583	2111230	12.3583	2563250
	12.3667	2385100	12.3667	2101220	12.3667	2567380
	12.375	2390930	12.375	2109770	12.375	2573010
	12.3833	2392330	12.3833	2101370	12.3833	2569540
	12.3917	2391130	12.3917	2098580	12.3917	2569310
	12.4	2389980	12.4	2110700	12.4	2561820
	12.4083	2387340	12.4083	2098880	12.4083	2559500
	12.4167	2384140	12.4167	2100840	12.4167	2569630
	12.425	2390310	12.425	2113490	12.425	2565250
	12.4333	2400030	12.4333	2102560	12.4333	2555850
	12.4417	2393530	12.4417	2100930	12.4417	2565320
	12.45	2390760	12.45	2106370	12.45	2555640
	12.4583	2395710	12.4583	2099550	12.4583	2562990
	12.4667	2391040	12.4667	2107500	12.4667	2567970
	12.475	2393870	12.475	2100080	12.475	2559540
	12.4833	2394270	12.4833	2103840	12.4833	2563110
	12.4917	2388030	12.4917	2105590	12.4917	2564150
	12.5	2393620	12.5	2103720	12.5	2559240
	12.5083	2394620	12.5083	2105730	12.5083	2558000
	12.5167	2397380	12.5167	2103920	12.5167	2563650
	12.525	2392300	12.525	2106570	12.525	2568160
	12.5333	2387560	12.5333	2105520	12.5333	2561680
	12.5417	2386570	12.5417	2102880	12.5417	2566380
	12.55	2400650	12.55	2109810	12.55	2566360
	12.5583	2391670	12.5583	2100130	12.5583	2554670
[truncated: 1,493 more rows]
